# Supplementary material for: Identification of the molecular mechanisms underlying brisket disease in Holstein heifers via microbiota and metabolome analyses
Source: AMB Express. 2021 Jun 12;11:86. doi: 10.1186/s13568-021-01246-0 (PMC8241945; doi:10.1186/s13568-021-01246-0)
Supplement: Supplementary file 1 — Additional file 1: The list of all differential metabolites identified in positive ion mode. [file 13568_2021_1246_MOESM1_ESM.xlsx]

## Sheet: parameter+metabolites
ID	mPAP	Systolic pressure	Rectal Temperature	Average breathing rate	Blood oxygen saturation
beta_D_Fructose	-0.745455	-0.818182	-0.883333	0.745455	0.69697
D_Ribose	-0.721212	-0.648485	-0.616667	0.636364	0.50303
1,4_beta_D_Glucan	-0.624242	-0.587879	-0.716667	0.539394	0.466667
Sucrose	-0.660606	-0.757576	-0.816667	0.745455	0.648485
Glucose_6_phosphate	-0.551515	-0.648485	-0.683333	0.563636	0.50303
L_Asparagine	-0.563636	-0.915152	-0.783333	0.854545	0.69697
Ala_Gly	-0.660606	-0.818182	-0.683333	0.745455	0.69697
His_Ile	-0.648485	-0.854545	-0.9	0.733333	0.684848
Lys_Phe	0.587879	0.684848	0.466667	-0.563636	-0.50303
L_leucyl_L_proline	0.745455	0.842424	0.7	-0.757576	-0.69697
Glycyl_L_leucine	-0.6	-0.866667	-0.933333	0.769697	0.672727
L_Cysteine	0.551515	0.527273	0.783333	-0.709091	-0.648485
Acetyl_Tyrosine_Ethyl_Ester	-0.709091	-0.69697	-0.933333	0.733333	0.6
ID	mPAP	Systolic pressure	Rectal Temperature	Average breathing rate	Blood oxygen saturation
Anaerosporobacter	-0.612121	-0.69697	-0.583333	0.648485	0.442424
Blautia	-0.575758	-0.757576	-0.766667	0.684848	0.587879
Candidatus_Hepatincola	-0.849662	-0.711198	-0.594573	0.811899	0.59791
Coprobacillus	-0.73341	-0.82937	-0.782217	0.843079	0.808808
Dorea	-0.866667	-0.793939	-0.766667	0.890909	0.745455
Eubacterium_brachy_group	-0.672727	-0.806061	-0.633333	0.830303	0.563636
Eubacterium_hallii_group	-0.721212	-0.709091	-0.4	0.793939	0.636364
Lachnospiraceae_FE2018_group	-0.820672	-0.559273	-0.594147	0.759882	0.534957
Lachnospiraceae_UCG_001	-0.757576	-0.69697	-0.833333	0.806061	0.575758
Marvinbryantia	-0.781818	-0.733333	-0.783333	0.890909	0.684848
Oscillospira	-0.587879	-0.854545	-0.45	0.769697	0.575758
Ruminococcaceae_UCG_005	-0.745455	-0.333333	-0.533333	0.393939	0.587879
Ruminococcaceae_UCG_009	-0.51672	-0.765961	-0.393309	0.571431	0.474166
Ruminococcaceae_UCG_013	-0.612121	-0.757576	-0.566667	0.757576	0.539394
Ruminococcaceae_UCG_014	-0.64438	-0.911858	-0.861932	0.759882	0.601826
Ruminococcus_2	-0.69697	-0.878788	-0.566667	0.818182	0.612121
ID	beta_D_Fructose	D_Ribose	1,4_beta_D_Glucan	Sucrose	Glucose_6_phosphate	L_Asparagine	Ala_Gly	His_Ile	Lys_Phe	L_leucyl_L_proline	Glycyl_L_leucine	L_Cysteine	Acetyl_Tyrosine_Ethyl_Ester
Anaerosporobacter	0.50303	0.818182	0.527273	0.624242	0.551515	0.551515	0.636364	0.539394	-0.612121	-0.830303	0.636364	-0.248485	0.50303
Blautia	0.890909	0.357576	0.563636	0.709091	0.721212	0.818182	0.672727	0.90303	-0.50303	-0.454545	0.781818	-0.587879	0.781818
Candidatus_Hepatincola	0.711198	0.83078	0.654554	0.73008	0.711198	0.604204	0.742667	0.660848	-0.692317	-0.761549	0.641967	-0.377627	0.679729
Coprobacillus	0.82937	0.459238	0.44553	0.596324	0.397549	0.870496	0.58947	0.836225	-0.335861	-0.699139	0.801953	-0.774536	0.82937
Dorea	0.781818	0.818182	0.684848	0.709091	0.490909	0.709091	0.709091	0.69697	-0.6	-0.90303	0.733333	-0.672727	0.806061
Eubacterium_brachy_group	0.6	0.842424	0.563636	0.648485	0.466667	0.672727	0.721212	0.563636	-0.6	-0.90303	0.660606	-0.478788	0.624242
Eubacterium_hallii_group	0.6	0.69697	0.636364	0.6	0.381818	0.575758	0.624242	0.466667	-0.733333	-0.769697	0.515152	-0.442424	0.515152
Lachnospiraceae_FE2018_group	0.699091	0.83891	0.784198	0.674775	0.504562	0.462008	0.632222	0.522799	-0.638301	-0.753803	0.541036	-0.571431	0.747724
Lachnospiraceae_UCG_001	0.793939	0.612121	0.636364	0.684848	0.50303	0.745455	0.527273	0.769697	-0.478788	-0.684848	0.781818	-0.684848	0.854545
Marvinbryantia	0.842424	0.721212	0.793939	0.915152	0.793939	0.769697	0.842424	0.793939	-0.684848	-0.721212	0.830303	-0.769697	0.842424
Oscillospira	0.515152	0.745455	0.478788	0.575758	0.406061	0.672727	0.684848	0.50303	-0.684848	-0.878788	0.6	-0.29697	0.430303
Ruminococcaceae_UCG_005	0.6	0.418182	0.393939	0.406061	0.454545	0.309091	0.345455	0.587879	-0.248485	-0.418182	0.454545	-0.321212	0.587879
Ruminococcaceae_UCG_009	0.504562	0.802435	0.662617	0.668696	0.601826	0.510641	0.753803	0.474166	-0.911858	-0.851068	0.565352	-0.109423	0.32219
Ruminococcaceae_UCG_013	0.50303	0.806061	0.575758	0.721212	0.575758	0.648485	0.721212	0.539394	-0.709091	-0.866667	0.69697	-0.369697	0.478788
Ruminococcaceae_UCG_014	0.796356	0.753803	0.638301	0.729487	0.589668	0.814593	0.735566	0.820672	-0.607906	-0.8997	0.863226	-0.547115	0.77204
Ruminococcus_2	0.648485	0.806061	0.612121	0.745455	0.684848	0.721212	0.818182	0.648485	-0.818182	-0.854545	0.69697	-0.29697	0.527273
