# Supplementary material for: Identification of the molecular mechanisms underlying brisket disease in Holstein heifers via microbiota and metabolome analyses
Source: AMB Express. 2021 Jun 12;11:86. doi: 10.1186/s13568-021-01246-0 (PMC8241945; doi:10.1186/s13568-021-01246-0)
Supplement: Supplementary file 3 — Additional file 3. The detailed r values of correlation analyses. [file 13568_2021_1246_MOESM3_ESM.xlsx]

## Sheet: BD-HH
id	MS2.name	MS2.score	MS1.name	MS1.ppm	type	mzmed	rtmed	Mean.BD	Mean.HH	VIP	P_VALUE	Q_VALUE	FOLD_CHANGE	LOG_FOLDCHANGE
106097	NA	NA	Galabiosylceramide (d18:1/18:0);Lactosylceramide (d18:1/18:0);	9.50962386330976;9.50962386330976;	MS1 mz matched	889.243	394.279	728.014	26358.5	2.4332	0.00198765	0.0279763	0.0276198	-5.17816
27640	NA	NA	Sulfadimethoxine;Sulfadoxine;Sulfadoxine	-2.14658730193184;-2.14658730193184;-2.22527812758024	MS1 mz matched	309.073	245.316	10174.7	323379	2.60796	8.19418e-05	0.00888311	0.0314636	-4.99017
4338	Glyceric acid	0.9322	NA	NA	MS2 reverse	142.972	170.591	5224.69	145513	2.86597	0.00204125	0.0280552	0.0359054	-4.79966
49870	7,8-Dihydrofolate	0.6246	NA	NA	MS2 reverse	443.163	296.062	3317.7	77235.7	2.5261	0.000585234	0.0168862	0.0429555	-4.54101
100464	NA	NA	PC(P-18:1(11Z)/20:0);PC(P-18:1(9Z)/20:0);PC(22:1(13Z)/P-16:0);PC(20:1(11Z)/P-18:0);PC(o-18:2(9Z,12Z)/20:0);PC(20:0/P-18:1(9Z));PC(20:0/P-18:1(11Z));PC(o-18:1(9Z)/20:1(11Z));PC(P-18:0/20:1(11Z));PC(P-16:0/22:1(13Z));	-18.8706809728439;-18.8706809728439;-18.8706809728439;-18.8706809728439;-18.8706809728439;-18.8706809728439;-18.8706809728439;-18.8706809728439;-18.8706809728439;-18.8706809728439;	MS1 mz matched	821.14	392.995	2907.67	63087	2.35842	0.000571347	0.0167968	0.0460899	-4.43941
37357	NA	NA	Spiro[benzofuran-2(3H),1-[2]cyclohexene]-7-chloro-4,6-dimethoxy-6-methyl-2-(methylthio)-3,4-dione	-1.06154	MS1 mz matched	367.048	56.848	5226	111348	2.45414	2.26637e-06	0.0037873	0.0469339	-4.41323
29870	NA	NA	(S)-[8]-Gingerol;Rapanone;Decylubiquinone;6-Decylubiquinone;2,3-Dimethoxy-5-methyl-6-decyl-1,4-benzoquinone;[8]-Gingerol;(8)-Gingerol;Mocolin L acid	10.4203905908822;10.4495640169055;10.4495640169055;10.4495640169055;10.4495640169055	MS1 mz matched	321.218	42.578	251988	5.21662e+06	2.05988	0.015898	0.0739782	0.0483049	-4.37169
80665	NA	NA	dTDP-4-dimethylamino-4,6-dideoxy-5-C-methyl-L-mannose	3.73423	MS1 mz matched	648.16	394.199	2886.91	57572.5	2.3799	6.28956e-05	0.00888311	0.0501439	-4.31778
72210	NA	NA	(24E)-3alpha-Acetoxy-15alpha,22S-dihydroxylanosta-7,9(11),24-trien-26-oic acid;(22S)-Acetoxy-3alpha,15alpha-dihydroxylanosta-7,9(11),24-trien-26-oic acid;Ganoderic acid V;	13.0798982329727;13.0798982329727;13.0798982329727;	MS1 mz matched	587.364	28.5525	1205.13	23003.7	2.44298	5.42463e-06	0.00382359	0.0523882	-4.25461
39815	NA	NA	Cinncassiol A;Cinncassiol C3;T2 Triol;12-Oxo-20-trihydroxy-leukotriene B4;Cinncassiol C3;Cinncassiol A	2.21533719449757;2.21533719449757;2.21533719449757;2.21533719449757;2.09314933147352;2.09314933147352	MS1 mz matched	381.194	206.188	2752.17	49803.3	2.3355	6.48426e-05	0.00888311	0.0552608	-4.1776
32910	NA	NA	7-Chloro-6-demethylcepharadione B;Aristolochic acid;Aristolochic acid I	17.5674514191697;-6.22512121263551	MS1 mz matched	340.051	291.512	38689.4	691497	2.23619	0.000485785	0.0162318	0.0559502	-4.15971
40332	NA	NA	3-Hydroxy-cis-5-tetradecenoylcarnitine;	10.8403483008578;	MS1 mz matched	384.275	161.167	821.078	14171.5	2.41156	0.00180506	0.0268625	0.0579386	-4.10933
103875	NA	NA	PS(18:2(9Z,12Z)/20:4(5Z,8Z,11Z,14Z));PS(18:3(9Z,12Z,15Z)/20:3(8Z,11Z,14Z));PS(16:0/22:6(4Z,7Z,10Z,13Z,16Z,19Z));PS(20:4(5Z,8Z,11Z,14Z)/18:2(9Z,12Z));PS(20:3(8Z,11Z,14Z)/18:3(9Z,12Z,15Z));PS(22:6(4Z,7Z,10Z,13Z,16Z,19Z)/16:0);	-18.3160881587021;-18.3160881587021;-18.3160881587021;-18.3160881587021;-18.3160881587021;-18.3160881587021;	MS1 mz matched	860.022	184.317	175.482	2770.01	2.28775	0.00014106	0.0099427	0.0633506	-3.9805
13903	NA	NA	2,4-Dichloro-3-oxoadipate	-18.4243	MS1 mz matched	226.949	147.338	54611.4	855940	2.40151	0.00988718	0.059428	0.0638028	-3.97024
51578	NA	NA	Diltiazem;Diltiazem	1.62255612612828;1.69016274575827	MS1 mz matched	454.18	292.782	3600.64	55905.6	2.26008	9.87718e-05	0.00888311	0.0644058	-3.95667
78698	NA	NA	(3b,20R,22R)-3,20,27-Trihydroxy-1-oxowitha-5,24-dienolide 3-glucoside;	-20.9863769835715;	MS1 mz matched	633.316	294.732	597.916	9149.88	2.36054	0.00253956	0.0304131	0.0653469	-3.93574
49251	NA	NA	[6]-Gingerdiol 3,5-diacetate;4,4-Difluoro-17beta-hydroxyandrost-5-en-3-one propiote	5.55257644902463;14.9914666993242	MS1 mz matched	439.243	126.859	5146.36	78537.6	2.18143	0.000463261	0.0162109	0.0655273	-3.93176
42756	NA	NA	Nevskin;Lucidone B;Marinobufagenin;Marinobufagin	1.62033866444606;1.62033866444606;1.55562496092347	MS1 mz matched	399.226	28.966	144632	2.17513e+06	2.2781	0.000140554	0.0099427	0.0664935	-3.91064
39400	NA	NA	4,11-Dichloro-5,12-dihydroquino[2,3-b]acridine-7,14-dione;6-Thioxanthine 5-monophosphate	7.52186905662147;-11.600992792031	MS1 mz matched	379.015	74.896	4924.21	72136.3	2.22756	0.00211091	0.028112	0.0682626	-3.87276
45149	NA	NA	Myxalamid A	24.8252	MS1 mz matched	414.319	108.854	1337.52	19316.4	2.39655	0.00684136	0.0501386	0.0692429	-3.85219
94671	NA	NA	Spinacoside D;	-13.4832847102512;	MS1 mz matched	763.377	294.092	427.181	6131.67	2.32057	0.00199143	0.0279763	0.069668	-3.84336
47871	NA	NA	Benzyl gentiobioside;Zizybeoside I;Zizybeoside I	-13.354678305554;-13.354678305554;-13.4433010493327	MS1 mz matched	431.157	319.723	107509	1.52292e+06	2.37865	0.0112486	0.0618049	0.0705937	-3.82432
35429	NA	NA	Gynocardin;Gynocardin;2-Cyclopentene-1-carbonitrile, 1-(beta-D-glucopyranosyloxy)-4,5-dihydroxy-,(1alpha,4alpha,5beta)-	-14.5713189958144;-14.516881483439	MS1 mz matched	355.087	112.614	5613.01	79379.1	2.33527	2.30278e-06	0.0037873	0.0707115	-3.82191
30379	NA	NA	Methoxychlor	15.1157	MS1 mz matched	325.001	93.595	3675.61	51156.8	2.28567	4.8733e-07	0.00240449	0.0718498	-3.79887
7318	NA	NA	Trifluoroacetic acid;Acetylenedicarboxylate;Acetylenedicarboxylic acid;2-Butynedioic acid	18.7388923036024;-2.63168744672586	MS1 mz matched	173.009	141.184	62604.1	866104	2.19244	0.00050342	0.0162345	0.0722824	-3.79021
98801	NA	NA	Nostocyclopeptide A3	24.8627	MS1 mz matched	803.427	286.283	215.257	2970.15	2.363	0.00835087	0.0549671	0.0724732	-3.78641
51449	NA	NA	(3b,6b,8b,12a)-8,12-Epoxy-7(11)-eremophilene-6-angeloyloxy-8,12-dimethoxy-3-ol;3-Methoxy-[6]-Gingerdiol 3,5-diacetate;Stanolone benzoate;Dihydrotestosterone benzoate;DHT benzoate	13.8526324050757;13.8526324050757;-24.8572735934616	MS1 mz matched	453.247	43.13	46673.9	637363	2.24114	0.000331674	0.0147836	0.0732297	-3.77143
21637	NA	NA	Thiophene-4,5-epoxide;Suprofen S-oxide;Sulfamethoxazole sodium	-2.28078235065788;-2.28078235065788;11.2301791866294	MS1 mz matched	275.04	64.047	19333.3	250196	2.25924	0.000237302	0.013458	0.0772727	-3.6939
58884	NA	NA	4-Hydroxy-5-(3,4,5-trihydroxyphenyl)-valeric acid-O-methyl-O-glucuronide;Temocaprilat;RS 5139	-6.00484211006033;14.0589632920696	MS1 mz matched	500.103	359.734	7680.72	99387.8	2.06597	0.00171994	0.0267704	0.0772803	-3.69376
7341	NA	NA	Brassilexin;	8.44188233958391;	MS1 mz matched	173.027	166.366	122122	1.57726e+06	2.41325	0.0216198	0.0890052	0.0774265	-3.69103
14302	NA	NA	Selenomethionine se-oxide;Selenomethionine Se-oxide	16.8312738313114;16.902170238686	MS1 mz matched	229.01	166.323	54535.3	697919	2.19601	0.000441753	0.0159316	0.0781399	-3.6778
7320	NA	NA	Trifluoroacetic acid;Acetylenedicarboxylate;Acetylenedicarboxylic acid;2-Butynedioic acid	18.7388923036024;-2.63168744672586	MS1 mz matched	173.009	125.489	20628.7	259855	2.0707	0.000813158	0.0194811	0.0793854	-3.65498
9336	NA	NA	2-Chloro-1,4-phthoquinone	8.07197	MS1 mz matched	190.999	167.033	45639.1	569316	2.34128	0.0139117	0.0692108	0.0801647	-3.64089
49386	NA	NA	N-Desmethyldiltiazem;Platensimycin;(-)-Platensimycin	3.30379677377406;-4.07997845772034	MS1 mz matched	440.169	295.377	5219.53	65082.7	2.24382	0.0026811	0.031156	0.0801985	-3.64028
50199	NA	NA	Olmesartan;Yangambin;Lirioresinol-B dimethyl ether;Estrone glucuronide;Estrone 3-glucuronide;Estrone beta-D-glucuronide	-5.91362783768738;22.187653310557;22.187653310557	MS1 mz matched	445.197	27.176	22424.4	278269	1.91018	0.0107437	0.0609303	0.0805852	-3.63334
51452	NA	NA	Rhodojaponin IV	6.44768	MS1 mz matched	453.26	123.963	9446.27	113275	2.21795	0.00019508	0.0121838	0.0833925	-3.58394
41112	NA	NA	Todatriol glucoside;Loganin	-1.53042682384116;-1.53785980157487	MS1 mz matched	389.147	269.229	15731	188296	2.63027	0.00566662	0.0459566	0.083544	-3.58132
11516	NA	NA	Methyl 1-(1-propenylsulfinyl)propyl disulfide;1-(Methylsulfinyl)propyl 1-propenyl disulfide;1-(Methylsulfinyl)propyl 2-propenyl disulfide;Methyl 1-(2-propenylsulfinyl)propyl disulfide;	-3.22396827464616;-3.22396827464616;-3.22396827464616;-3.22396827464616;	MS1 mz matched	209.013	65.327	1.33829e+06	1.58883e+07	2.24301	0.00162817	0.0264676	0.084231	-3.56951
93596	NA	NA	Adenosine thiamine triphosphate;Chikusetsusaponin Ia	-22.6839580129508;21.4510076851036	MS1 mz matched	753.503	73.057	637.968	7384.17	1.85193	0.00846245	0.0552298	0.0863967	-3.53288
47676	Isradipine	0.7952	NA	NA	MS2 reverse	430.161	319.723	27657.5	319815	2.24929	0.006361	0.0487347	0.0864797	-3.53149
93539	NA	NA	Spinosin C;	-3.38141493395975;	MS1 mz matched	753.208	391.091	4914.51	56384.1	2.13784	0.00100315	0.0217085	0.0871613	-3.52017
57836	NA	NA	(3b,4b,11b,14b)-11-Ethoxy-3,4-epoxy-14-hydroxy-12-cyathen-15-al 14-xyloside;Pyriprole	-19.8677706717039;19.5195526318276	MS1 mz matched	493.278	167.561	10330.2	117111	2.04273	0.00251975	0.0303231	0.0882088	-3.50293
18096	NA	NA	Propyzamide;Promide;3,5-Dichloro-N-(1,1-dimethyl-2-propynyl)benzamide	-3.13699	MS1 mz matched	254.015	143.283	26188.6	296607	2.06085	0.000764761	0.0190572	0.0882938	-3.50154
9139	Xylitol	0.7927	NA	NA	MS2 forward	189.02	93.394	7314.04	82769.8	2.20089	0.00306119	0.0340946	0.088366	-3.50036
37963	NA	NA	Remoxipride;	-10.7738593850257;	MS1 mz matched	370.259	162.999	3197.97	36065.4	2.20002	0.000372424	0.0147836	0.0886716	-3.49538
66951	NA	NA	Schizotenuin F;	-5.33265207717591;	MS1 mz matched	551.124	282.133	2482.52	27316	2.0611	0.000281046	0.0138148	0.0908815	-3.45987
27569	NA	NA	Zoledronate;(Z)-4-(2-Hydroxy-5-sulfotophenyl)-2-oxo-3-butenoate	-12.2196504526135;-22.4265447937274	MS1 mz matched	308.935	65.327	3966.05	43536.8	2.20237	0.000772258	0.0191473	0.0910967	-3.45646
12067	NA	NA	1-Deoxy-D-xylulose 5-phosphate;5-Deoxyribose-1-phosphate;Deoxyribose 5-phosphate;Deoxyribose 1-phosphate;Deoxyribose 5-monophosphate;Harmaline	10.373153289105;10.373153289105;10.373153289105;10.373153289105;10.373153289105;9.4390469224081	MS1 mz matched	213.113	111.051	34446.5	376125	2.02383	0.000749711	0.0188728	0.0915827	-3.44878
24079	NA	NA	3,4,3,4-Tetrachlorobiphenyl;PCB 77;2,2,5,5-Tetrachlorobiphenyl;2,2,5,5-TCB;PCB 52;2,2,4,4-Tetrachlorobiphenyl;PCB 47;2,2,4,5-Tetrachlorobiphenyl;PCB 48;2,3,4,4-Tetrachlorobiphenyl;PCB 60;2,3,4,5-Tetrachlorobiphenyl;PCB 61;2,3,5,6-Tetrachlorobiphenyl;PCB 65;2,4,4,6-Tetrachlorobiphenyl;PCB 75;3,4,4,5-Tetrachlorobiphenyl;PCB 81	21.1749764766063;21.1749764766063;21.1749764766063;21.1749764766063;21.1749764766063;21.1749764766063;21.1749764766063;21.1749764766063;21.1749764766063	MS1 mz matched	288.929	100.241	10273.9	112061	2.16799	0.00104413	0.0222326	0.0916813	-3.44723
44922	NA	NA	Mefloquine;Pyridate	8.77401118338646;8.19852273203775	MS1 mz matched	413.089	360.818	10017.8	106883	2.01364	0.000917421	0.0209563	0.0937265	-3.4154
92197	NA	NA	Occidentoside;	12.6099493616099;	MS1 mz matched	741.138	327.986	391.129	4149.82	2.16131	4.81895e-06	0.00382359	0.0942522	-3.40733
57513	NA	NA	Isolariciresinol 9-O-alpha-L-arabinofuranoside;Palmatoside G	-3.0816769511858;-2.98578117207997	MS1 mz matched	491.198	165.79	6767.31	70919.9	2.17026	0.000262065	0.0136754	0.0954218	-3.38954
90417	NA	NA	DG(22:5(4Z,7Z,10Z,13Z,16Z)/20:4(5Z,8Z,11Z,14Z)/0:0);DG(20:3n9/0:0/22:6n3);DG(20:3(5Z,8Z,11Z)/22:6(4Z,7Z,10Z,13Z,16Z,19Z)/0:0);DG(20:3n6/0:0/22:6n3);DG(20:5(5Z,8Z,11Z,14Z,17Z)/22:4(7Z,10Z,13Z,16Z)/0:0);DG(22:5n6/0:0/20:4n3);DG(22:5(4Z,7Z,10Z,13Z,16Z)/20:4(8Z,11Z,14Z,17Z)/0:0);DG(20:4n6/0:0/22:5n6);DG(22:6(4Z,7Z,10Z,13Z,16Z,19Z)/20:3(8Z,11Z,14Z)/0:0);DG(20:4n6/0:0/22:5n3);DG(20:3(8Z,11Z,14Z)/22:6(4…	-13.5048493827685;-13.5048493827685;-13.5048493827685;-13.5048493827685;-13.5048493827685;-13.5048493827685;-13.5048493827685;-13.5048493827685;-13.5048493827685;-13.5048493827685;-13.5048493827685;-13.5048493827685;-13.5048493827685;-13.5048493827685;-13	MS1 mz matched	725.475	44.591	18241.4	188662	2.04523	0.00193741	0.0278205	0.0966883	-3.37051
27849	Acetyl Tyrosine Ethyl Ester	0.9955	NA	NA	MS2 reverse	310.137	243.872	8006.9	82712.7	2.15087	0.00425314	0.0408268	0.0968038	-3.36879
4975	NA	NA	Hypotaurocyamine	1.67437	MS1 mz matched	150.042	134.261	24051.8	247772	2.1108	0.000479111	0.0162318	0.0970724	-3.3648
44961	NA	NA	Diltiazem;Diltiazem	1.62255612612828;1.69016274575827	MS1 mz matched	413.155	293.975	16265.8	167559	2.12881	0.000342917	0.0147836	0.0970747	-3.36476
47572	NA	NA	CMP-2-aminoethylphosphonate;21-Hydroxypregn-4-ene-3,20-dione hydrogen succite;21-(3-Carboxy-1-oxopropoxy)pregn-4-ene-3,20-dione;11-Deoxycorticosterone hydrogen succite	2.61060679872248;24.2267316388143	MS1 mz matched	429.246	43.8715	54776.2	554737	2.0907	0.00133619	0.0243218	0.0987426	-3.34018
43728	NA	NA	Kiwiionoside;Flurogestone acetate;9alpha-Fluoro-11-hydroxy,17alpha-acetoxyprogesterone;9-Fluoro-11beta,17-dihydroxypregn-4-ene-3,20-dione 17-acetate	9.15094631734708;20.6786740834046	MS1 mz matched	405.211	207.74	1224.75	12297	2.06065	0.000214206	0.0125066	0.0995974	-3.32775
39488	NA	NA	Di-4-coumaroylputrescine;Vomicine	8.92408082744423;8.94328275292966	MS1 mz matched	379.17	294.747	29046	290817	2.09602	1.97095e-05	0.00832938	0.0998773	-3.3237
25008	Prunasin	0.8312	NA	NA	MS2 reverse	294.099	286.332	5720.63	57067	2.24564	0.00271216	0.0312826	0.100244	-3.31841
72411	NA	NA	Mulberrofuran M;	7.96971745425042;	MS1 mz matched	589.116	210.569	4677.17	46072	2.14545	0.00166119	0.0265252	0.101519	-3.30018
20290	NA	NA	DHAP(6:0);Portulacaxanthin III	-4.43688112344018;1.86518794561924	MS1 mz matched	267.058	287.195	3793.7	37142.2	2.10073	0.000280206	0.0138148	0.10214	-3.29138
8924	Glycyl-L-leucine	0.7186	NA	NA	MS2 forward	187.109	271.248	7669.41	75047.6	1.99505	0.000493317	0.0162318	0.102194	-3.29062
47543	NA	NA	8-Acetoxy-4-methoxypinoresinol;Cubebinone;Sesartemin;Sesartemin	1.1388712288989;1.1388712288989;1.1388712288989;1.06401576326432	MS1 mz matched	429.163	207.097	2074.29	20196	1.83656	0.0123291	0.0648527	0.102708	-3.28338
49242	NA	NA	Alginic acid;Phyllanthin;21-Acetoxy-11beta,17-dihydroxy-6alpha-methylpregn-4-ene-3,20-dione;17-Hydroxy-6alpha-methylcorticosterone 21-acetate;11beta,17,21-Trihydroxy-2alpha-methylpregn-4-ene-3,20-dione 21-acetate;17-Hydroxy-2alpha-methylcorticosterone 21-acetate;2alpha-Methylcortisol acetate	20.3238667949131;1.19549870823538;1.19549870823538;1.19549870823538	MS1 mz matched	439.206	208.094	1632.35	15600.2	2.047	0.000122904	0.00928588	0.104636	-3.25654
40137	NA	NA	Kanzonol N;O-Ethylcubebin;Glicoisoflavanone;5,7-Dihydroxy-3,4-dimethoxy-5-prenylflavanone;12-Dehydroporson;Schizandrin C;Wuweizisu C	-24.1788982742892;-24.1788982742892;-24.1788982742892;-24.1788982742892;-24.1788982742892;-24.2088332045131	MS1 mz matched	383.144	289.115	17042.6	161763	2.04758	0.000868359	0.0203056	0.105355	-3.24666
69086	NA	NA	Hydroxyclomipramine glucuronide;3-Phosphoadenylyl sulfate;3-Phosphoadenosine 5-phosphosulfate;3-Phospho-5-adenylyl sulfate;PAPS;2-Phosphoadenylylsulfate	23.6697595152442;3.55039249589616;3.55039249589616	MS1 mz matched	565.998	394.881	852.911	7935.96	2.08898	9.19242e-06	0.00503949	0.107474	-3.21794
41274	NA	NA	Hydroxyzine;Hydroxyzine	13.0799372918349;13.0954382173627	MS1 mz matched	390.194	297.002	6256.74	58121.5	2.07816	8.8586e-05	0.00888311	0.107649	-3.21559
79419	NA	NA	Demethyl-desacetyl-rifamycin S	-12.706	MS1 mz matched	638.681	472.966	242.654	2229.44	1.7304	0.0218051	0.0892094	0.108841	-3.19971
65282	NA	NA	Tetrahydroaldosterone-3-glucuronide;Saccharocin;KA-5685;4-Deamino-4-hydroxyapramycin	2.27910024014507;-11.1178917431553	MS1 mz matched	539.258	110.356	564472	4.9395e+06	2.01116	7.57452e-05	0.00888311	0.114277	-3.12939
4967	NA	NA	Guanine;8-Hydroxyadenine;2-Hydroxyadenine;Guanine;2-Amino-6-hydroxypurine	3.90733072566345;3.90733072566345;3.90733072566345;3.97221041606202	MS1 mz matched	150.042	184.092	7165.12	62382.4	1.99552	0.000118479	0.00928588	0.114858	-3.12208
34741	NA	NA	13alpha-Hydroxydolineone;Arbutin 6-phosphate;Arbutin-6P	-10.6905588397472;-3.86586334735834	MS1 mz matched	351.055	392.246	35490	306731	2.06559	0.00122038	0.0237998	0.115704	-3.11149
36814	NA	NA	Grifolin;(Z,Z)-2-Methyl-5-(8,11,14-pentadecatrienyl)-1,3-benzenediol;Docosahexaenoic acid;Neogrifolin;Retinol acetate;(4Z,7Z,10Z,13Z,16Z,19Z)-Docosahexaenoic acid;4,7,10,13,16,19-Docosahexaenoic acid;Docosahexaenoic acid;Docosahexaenoate;6alpha-Methylprogesterone;6alpha-Methylpregn-4-ene-3,20-dione;2alpha-Methylpregn-4-ene-3,20-dione;2alpha-Methylprogesterone;16beta-Methylpregn-4-ene-3,20-dione;1…	-15.9343661050125;-15.9343661050125;-15.9343661050125;-15.9343661050125;-15.9343661050125;-15.842057127683;-15.842057127683;-15.842057127683;-15.842057127683;-15.842057127683	MS1 mz matched	363.193	113.161	13270.6	114456	2.08968	0.00239451	0.0300624	0.115944	-3.1085
65013	NA	NA	Dolicholide;Polyporusterone A;	-0.417832069962302;-0.417832069962302;	MS1 mz matched	537.672	114.904	1277.53	10999.6	2.06392	0.0118566	0.0633601	0.116144	-3.10602
11738	Lawsone	0.9926	NA	NA	MS2 reverse	210.983	143.138	4219.71	36189.5	1.98964	0.000105071	0.00895068	0.1166	-3.10036
18022	NA	NA	Isoeugenyl benzyl ether;Isoeugenol benzyl ether;Midodrine	-5.71989183334616;-5.71989183334616;9.94071067701849	MS1 mz matched	253.129	297.642	21970	188105	2.02675	0.00211382	0.028112	0.116796	-3.09793
107662	NA	NA	PE(20:3(5Z,8Z,11Z)/24:1(15Z));PE(22:2(13Z,16Z)/22:2(13Z,16Z));PE(24:1(15Z)/20:3(8Z,11Z,14Z));PE(20:4(8Z,11Z,14Z,17Z)/24:0);PE(24:0/20:4(8Z,11Z,14Z,17Z));PE(24:1(15Z)/20:3(5Z,8Z,11Z));PE(22:0/22:4(7Z,10Z,13Z,16Z));PE(24:0/20:4(5Z,8Z,11Z,14Z));PE(20:4(5Z,8Z,11Z,14Z)/24:0);PE(22:4(7Z,10Z,13Z,16Z)/22:0);PE(20:3(8Z,11Z,14Z)/24:1(15Z));	-10.0913549239843;-10.0913549239843;-10.0913549239843;-10.0913549239843;-10.0913549239843;-10.0913549239843;-10.0913549239843;-10.0913549239843;-10.0913549239843;-10.0913549239843;-10.0913549239843;	MS1 mz matched	911.223	394.224	868.228	7432.76	1.95611	0.000303571	0.014265	0.116811	-3.09775
46346	NA	NA	Glucoiberin;Glucoiberin;3-Methylsulfinylpropyl glucosinolate	10.611234981506;10.5119508463763	MS1 mz matched	422.037	109.704	24506.3	209608	2.22082	0.00799848	0.0536203	0.116915	-3.09647
12160	NA	NA	4-Bromophenylacetate;4-Bromophenylacetic acid	0	MS1 mz matched	214.035	53.133	24233.6	206493	2.1679	0.00268368	0.031156	0.117358	-3.09101
20452	NA	NA	5-Deoxy-5-fluoroadenosine	10.227	MS1 mz matched	268.095	168.643	7798.78	66432.3	2.33494	0.00503803	0.0432827	0.117394	-3.09057
34762	NA	NA	7-Hydroxy-3-(3-hydroxy-4-methoxybenzyl)-5-methoxy-4-chromanone;Aflatoxin B1 dialcohol;4-Hydroxy-2,3,9-trimethoxypterocarpan;5-Hydroxy-3-(4-hydroxybenzyl)-7,8-dimethoxy-4-chromanone;Americanol A;Isoamericanol A;Americanol;Cerasinone;Melilotocarpan C;(R)-2-Feruloyl-1-(4-Hydroxyphenyl)-1,2-ethanediol;(閸?-3,4-Methylenedioxy-5,7-dimethylepicatechin;Halofenozide	20.1802222684133;20.1802222684133;20.1802222684133;20.1802222684133;20.1802222684133;20.1802222684133;20.1802222684133;20.1802222684133;20.1802222684133;20.1802222684133;20.1802222684133;10.6024140183026	MS1 mz matched	351.087	328.014	132736	1.13017e+06	2.08199	0.00261486	0.0309208	0.117448	-3.0899
118109	NA	NA	Ganglioside GM3 (d18:0/14:0);	-24.4147162877172;	MS1 mz matched	1147.64	167.69	598.959	5015.2	2.10702	0.0112262	0.0618049	0.119429	-3.06578
103324	NA	NA	PE(24:0/20:3(5Z,8Z,11Z));PE(20:3(5Z,8Z,11Z)/24:0);PE(24:1(15Z)/20:2(11Z,14Z));PE(24:0/20:3(8Z,11Z,14Z));PE(20:2(11Z,14Z)/24:1(15Z));PE(22:2(13Z,16Z)/22:1(13Z));PE(20:3(8Z,11Z,14Z)/24:0);PE(22:1(13Z)/22:2(13Z,16Z));	5.57226715405969;5.57226715405969;5.57226715405969;5.57226715405969;5.57226715405969;5.57226715405969;5.57226715405969;5.57226715405969;	MS1 mz matched	853.235	393.505	421.915	3512.81	1.78278	0.00541925	0.0451509	0.120108	-3.0576
67473	NA	NA	Pateamine;Pateamine A	20.2588	MS1 mz matched	554.324	166.333	47571.5	391588	2.0906	0.00349066	0.0366425	0.121484	-3.04117
39311	NA	NA	Angoline;N-Methyl-2,3,7,8-tetramethoxybenzophenthridine-6(5H)-one	19.6612351046012;19.6612351046012	MS1 mz matched	378.149	257.592	3363.07	27561.8	2.15908	0.00555009	0.0454349	0.122019	-3.03482
107074	NA	NA	PE(22:2(13Z,16Z)/22:6(4Z,7Z,10Z,13Z,16Z,19Z));PE(22:6(4Z,7Z,10Z,13Z,16Z,19Z)/22:2(13Z,16Z));PE(22:4(7Z,10Z,13Z,16Z)/22:4(7Z,10Z,13Z,16Z));	-22.2920753560835;-22.2920753560835;-22.2920753560835;	MS1 mz matched	902.583	138.992	1133.12	9278.75	2.07412	0.00637988	0.0488036	0.12212	-3.03363
13417	NA	NA	Glycyl-Hydroxyproline;N-Acetylglutamine;L-glycyl-L-hydroxyproline ;Tabtoxinine-beta-lactam;Tabtoxinine-delta-lactam	-9.0754075924597;-9.0754075924597;-9.0754075924597;-9.0387213505742;-9.0387213505742	MS1 mz matched	223.036	36.88	129661	1.05703e+06	1.64087	0.0320739	0.113443	0.122666	-3.0272
24914	NA	NA	3,5-Dibromo-4-hydroxybenzamide	-0.785954	MS1 mz matched	293.928	29.804	477.97	3832.78	1.7855	0.00472442	0.0424596	0.124706	-3.0034
51571	NA	NA	5,10-Methenyltetrahydrofolic acid;	13.8662552420956;	MS1 mz matched	454.162	301.644	4117.33	32751.7	1.61248	0.0291837	0.107297	0.125713	-2.99179
41771	NA	NA	Gibberellin A39;Gibberellin A43;Sanguilutine	11.3782943656878;11.3782943656878;4.70031108775407	MS1 mz matched	393.167	43.568	25912.4	204566	2.01596	0.000525973	0.0163301	0.12667	-2.98085
52089	NA	NA	Lucidenic acid A;Prednisolone tebutate;Prednisolone butyl acetete	24.0691646519826;24.1540517445742	MS1 mz matched	457.278	43.609	24599.6	192093	1.98451	2.63412e-05	0.0086645	0.128061	-2.9651
27597	NA	NA	Fukiic acid;1-Phenyl-3-(phenylsulfonyl)-2-propen-1-one;3-(Phenylsulfonyl)acrylophenone	6.55239448020119;15.805877360362	MS1 mz matched	309.006	125.697	4116.23	32126.6	1.86466	0.00138536	0.0246237	0.128125	-2.96437
25216	Mevalonic acid	0.9921	NA	NA	MS2 reverse	295.142	287.652	28830.4	224558	2.13802	0.00936149	0.0580271	0.128387	-2.96143
17275	NA	NA	Alendronic acid;Alendronic acid;Alendrote;(4-Amino-1-hydroxybutylidene)bisphosphonic acid	22.6197658190656;22.7193597859594	MS1 mz matched	248.022	208.158	26111.1	199016	1.97916	8.34853e-05	0.00888311	0.131201	-2.93015
55138	NA	NA	Almitrine;	-13.0968301827211;	MS1 mz matched	476.227	360.81	4117.93	31031.4	1.96672	0.00916583	0.0573911	0.132702	-2.91374
55117	NA	NA	Albanin B;Artonin E;Artonin J;Sanggenon A	6.41266966000648;6.41266966000648;6.41266966000648;6.41977731621958	MS1 mz matched	476.168	363.055	5138.67	38645.2	1.87326	0.0011277	0.0230415	0.132971	-2.91082
50780	NA	NA	Tolmetin glucuronide;Dihydrozeatin riboside monophosphate	17.8204470804995;20.3169349502718	MS1 mz matched	449.156	248.373	45358.8	337617	1.85203	0.0108545	0.0610486	0.13435	-2.89593
58637	NA	NA	LysoPE(0:0/20:5(5Z,8Z,11Z,14Z,17Z));LysoPE(20:5(5Z,8Z,11Z,14Z,17Z)/0:0);	-18.3441865774757;-18.3441865774757;	MS1 mz matched	498.261	175.31	18463.6	137395	1.98791	0.000993089	0.0217013	0.134384	-2.89557
39637	NA	NA	Fructose 1,6-bisphosphate;1D-Myo-inositol 1,3-bisphosphate;D-Mannose 1,6-bisphosphate;beta-D-Fructose 1,6-bisphosphate;1D-Myo-inositol 3,4-bisphosphate;D-Tagatose 1,6-bisphosphate;Alpha-D-Glucose 1,6-bisphosphate;D-Fructose 2,6-bisphosphate;1D-Myo-inositol 1,4-bisphosphate;Diphedione	6.7624046757944;6.7624046757944;6.7624046757944;6.7624046757944;6.7624046757944;6.7624046757944;6.7624046757944;6.7624046757944;6.7624046757944;23.8158312945701	MS1 mz matched	380.137	242.939	11433.7	85064.8	1.91904	0.000251639	0.0136711	0.134412	-2.89526
87977	NA	NA	PS(16:1(9Z)/14:0);PS(14:0/16:1(9Z));PS(16:0/14:1(9Z));PS(14:1(9Z)/16:0);	0.0653476103191472;0.0653476103191472;0.0653476103191472;0.0653476103191472;	MS1 mz matched	704.458	166.8	1955.69	14472.8	1.57208	0.031128	0.111536	0.135129	-2.88759
75027	Reserpine	0.9154	NA	NA	MS2 reverse	607.273	179.432	32562.9	239757	2.04478	0.0208419	0.0871824	0.135816	-2.88027
93597	NA	NA	Adenosine thiamine triphosphate;	-17.2294968987352;	MS1 mz matched	753.506	44.518	16845.4	123394	1.79321	0.00236083	0.0299444	0.136517	-2.87285
58478	NA	NA	L-Olivosyl-oleandolide	-0.774753	MS1 mz matched	497.273	287.897	1880.12	13597.2	1.98149	0.00202264	0.0280552	0.138273	-2.85441
56597	NA	NA	Coprocholic acid;3alpha,7alpha,12alpha,25-Tetrahydroxy-5beta-cholestane-24-one;3a,7a,12a-Trihydroxy-5b-cholestanoic acid;3alpha,7alpha,12alpha-Trihydroxy-5beta-cholestanoate;3alpha,7alpha,12alpha-Trihydroxy-5beta-cholestan-26-oate;3alpha,7alpha,12alpha-Trihydroxy-5beta-cholestate	-3.38548327232116;-3.38548327232116;-3.38548327232116;-3.33085739592354	MS1 mz matched	485.302	161.327	6561.52	46950.6	1.87248	0.00126831	0.0239765	0.139754	-2.83904
62162	NA	NA	Sophoranone	-22.5959	MS1 mz matched	519.263	290.491	1683.28	12032.1	1.95964	0.0010501	0.0222369	0.139899	-2.83754
50205	NA	NA	Olmesartan;Yangambin;Lirioresinol-B dimethyl ether;Estrone glucuronide;Estrone 3-glucuronide;Estrone beta-D-glucuronide	-13.288910306842;14.8121635852905;14.8121635852905	MS1 mz matched	445.201	169.69	9642.29	67792.4	1.75705	0.0188434	0.082758	0.142233	-2.81368
7012	Pyrrole-2-carboxylic acid	0.9984	NA	NA	MS2 reverse	170.045	148.931	41818.7	293354	1.94293	0.00903392	0.0571134	0.142554	-2.81042
53682	NA	NA	Olmesartan;Yangambin;Lirioresinol-B dimethyl ether;Estrone glucuronide;Estrone 3-glucuronide;Estrone beta-D-glucuronide	-5.91362783768738;22.187653310557;22.187653310557	MS1 mz matched	467.179	27.2555	12508.1	87736.1	1.74733	0.0174323	0.0782629	0.142565	-2.81031
118803	NA	NA	Asterlingulatoside D;	-21.5743243116903;	MS1 mz matched	1176.3	391.606	552.368	3858.77	1.9301	0.000438485	0.0159316	0.143146	-2.80444
74612	NA	NA	GDP-glucose;Guanosine diphosphate mannose;UDP-2-acetamido-3-dehydro-2-deoxy-alpha-D-glucopyranose	-24.9446138713549;-24.9446138713549;-19.4932482326295	MS1 mz matched	604.316	166.891	136646	952129	2.00574	0.00729637	0.051429	0.143516	-2.80071
51779	(R)-mevalonic acid 5-Phosphate	0.753	NA	NA	MS2 reverse	455.262	43.2485	43419.5	302348	1.92874	0.000729903	0.0188129	0.143608	-2.79979
95388	NA	NA	DG(20:0/0:0/24:1n9);DG(24:1(15Z)/20:0/0:0);DG(20:1(11Z)/24:0/0:0);DG(22:0/0:0/22:1n9);DG(24:0/20:1(11Z)/0:0);DG(24:0/0:0/20:1n9);DG(22:1(13Z)/22:0/0:0);DG(22:0/22:1(13Z)/0:0);DG(20:0/24:1(15Z)/0:0);Anthemis glycoside B	23.8025773429757;23.8025773429757;23.8025773429757;23.8025773429757;23.8025773429757;23.8025773429757;23.8025773429757;23.8025773429757;23.8025773429757;-7.34456653049577	MS1 mz matched	770.196	293.398	2078.15	14417.8	1.92103	0.0101219	0.0596848	0.144137	-2.79448
67142	NA	NA	Physalin M;	-14.901466160549;	MS1 mz matched	552.215	326.802	2346.52	16266	1.8283	0.000782347	0.0193005	0.144259	-2.79327
47206	NA	NA	IDP;Pseudorhodomyrtoxin;psi-Rhodomyrtoxin	-18.4499302756267;-12.8449601630694	MS1 mz matched	427.164	43.861	22868	157926	1.81792	0.0019214	0.0278205	0.144802	-2.78785
59331	NA	NA	1-O-Hexadecyl-lyso-sn-glycero-3-phosphocholine;1-O-Hexadecyl-2-lyso-sn-glycero-3-phosphocholine	-12.8804	MS1 mz matched	502.33	168.922	3014.23	20782.1	1.55118	0.0496205	0.148831	0.14504	-2.78548
76459	NA	NA	APC;APC	14.6146750414427;14.5567705966409	MS1 mz matched	617.273	224.577	3466.33	23848.7	1.94717	1.64351e-05	0.0081091	0.145346	-2.78243
29537	NA	NA	(10S)-Juvenile hormone III diol	0.703733	MS1 mz matched	319.169	47.837	142651	973978	2.14166	0.0276087	0.104224	0.146462	-2.7714
55858	NA	NA	Mollicellin E;CDP-ethanolamine;Cytidine diphosphate ethanolamine	-17.5873284673837;19.2799002108263	MS1 mz matched	481.047	392.852	7501.87	51158.8	1.91651	0.000256706	0.0136711	0.146639	-2.76966
42701	Aesculin	0.9993	NA	NA	MS2 reverse	399.096	332.495	98110.5	664473	2.11434	0.0301947	0.109223	0.147652	-2.75973
82382	NA	NA	Norbiltorphimine;norBNI	4.23399	MS1 mz matched	660.305	209.729	4003.22	26918.2	1.91354	0.000120371	0.00928588	0.148718	-2.74935
63307	NA	NA	Dihydropicromycin	2.27555	MS1 mz matched	526.345	168.173	13263.2	88908.3	1.95004	0.0164957	0.0756412	0.149179	-2.74489
67348	NA	NA	Ganoderic acid R;Ganoderic acid Me;(2xi,3xi)-2,3-Dihydroxy-12,18-ursadien-28-oic acid diacetate;	-1.86611339261213;-1.86611339261213;-1.86611339261213;	MS1 mz matched	553.36	25.6	4296.14	28746.6	1.98326	0.00406252	0.0400089	0.149449	-2.74227
5192	NA	NA	Diethyl trisulfide;1,1-Thiobisethanethiol;2,4,6-Trithiaheptane;Methyl propyl trisulfide;Ethyl (methylthio)methyl disulfide;2-Hydroxy-3-oxopropane-1-sulfote;3-Sulfolactaldehyde;(2S)-3-Sulfolactaldehyde	-3.00270537522605;-3.00270537522605;-3.00270537522605;-3.00270537522605;-3.00270537522605;2.59751054597904;2.59751054597904	MS1 mz matched	152.986	349.193	11593	77020.6	1.97154	0.0193103	0.0835764	0.150519	-2.73198
21722	NA	NA	13-HOTE;Squamostanal A;15,16-Epoxy-9,12-octadecadienoic acid;(2E,4Z,8E)-Colneleic acid;Sterebin D;17-Hydroxylinolenic acid;13-OxoODE;9-HOTE;(9S,10E,12Z,15Z)-9-Hydroxy-10,12,15-octadecatrienoic acid;15(16)-EpODE;12,13-Epoxy-9,15-octadecadienoic acid;9(10)-EpODE;A-12(13)-EpODE;3,4-Dimethyl-5-pentyl-2-furanheptanoic acid;(9Z,12Z,14E)-16-Hydroxy-9,12,14-octadecatrienoic acid;10-Oxo-11-octadecen-13-ol…	1.71708540375253;1.71708540375253;1.71708540375253;1.71708540375253;1.71708540375253;1.71708540375253;1.71708540375253;1.71708540375253;1.71708540375253;1.71708540375253;1.71708540375253;1.71708540375253;1.71708540375253;1.71708540375253;1.71708540375253;1.71708540375253;1.71708540375253;1.71708540375253;1.69941149395271;1.69941149395271;1.69941149395271;1.69941149395271;1.69941149395271;1.699411…	MS1 mz matched	275.2	44.555	60558.7	401285	1.87236	0.00037189	0.0147836	0.150912	-2.72822
74077	NA	NA	Lolitrem K	-19.2736	MS1 mz matched	600.329	174.691	9584.3	63217	1.83822	0.000940336	0.0210892	0.15161	-2.72157
80139	NA	NA	Peonidin 3-rhamnoside 5-glucoside;Isopeonidin 3-rutinoside;	-6.47655438545524;-6.47655438545524;	MS1 mz matched	644.141	361.217	1379.41	9083.51	1.57769	0.0194194	0.0836266	0.151859	-2.7192
55165	NA	NA	Varanic acid;	-11.1718751694095;	MS1 mz matched	476.335	171.569	3579.54	23506	1.77402	0.00873724	0.0562054	0.152282	-2.71518
29299	1-Methyladenosine	0.9996	NA	NA	MS2 reverse	318.065	208.153	6691.11	43573.5	1.9499	0.0014722	0.0253094	0.153559	-2.70313
46341	NA	NA	1-Pentenyl glucosinolate;Glucobrassicanapin;Glucobrassicapin;4-Pentenyl glucosinolate	-14.9140027539891;-14.9140027539891;-14.9845323457201	MS1 mz matched	422.022	168.79	2603.71	16945.3	1.84066	0.00395014	0.0396138	0.153653	-2.70225
56652	NA	NA	Flucetosulfuron	-20.4491	MS1 mz matched	486.107	379.137	16917.3	108878	1.76251	0.00164376	0.0265252	0.155379	-2.68614
31480	NA	NA	Trifluridine;10-Deoxymethynolide	-9.79068527710848;-6.07699963674029	MS1 mz matched	331.16	295.997	3501.42	22385.4	2.04401	0.0110458	0.0613583	0.156416	-2.67654
19259	NA	NA	Dehydrogenated ticlopidine;Phosphotyrosine;Phosphonotyrosine	-8.84430965569397;-17.6635629303288	MS1 mz matched	260.036	49.257	11460.2	73256.1	1.91972	0.00125589	0.0238692	0.15644	-2.67632
26106	NA	NA	Prolyl-Tryptophan;Tryptophyl-Proline;Febrifugine;Isofebrifugine	5.3071195498212;5.3071195498212;5.44492874803617;5.44492874803617	MS1 mz matched	300.144	371.099	9886.63	62723.7	2.2542	0.0132712	0.0675639	0.157622	-2.66546
46620	NA	NA	3a,7b,21-Trihydroxy-5b-cholanoic acid;1b,3a,7b-Trihydroxy-5b-cholanoic acid;3a,6b,7a,12a-Tetrahydroxy-5b-cholanoic acid;2b,3a,7a,12a-Tetrahydroxy-5b-cholanoic acid;3a,7a,12a,19-Tetrahydroxy-5b-cholanoic acid;3a,6b,7b,12b-Tetrahydroxy-5b-cholanoic acid;3b,4b,7a,12a-Tetrahydroxy-5b-cholanoic acid;3a,6b,7b,12a-Tetrahydroxy-5b-cholanoic acid;3a,4b,7a,12a-Tetrahydroxy-5b-cholanoic acid;1b-Hydroxycholi…	-20.2789420328662;-20.2789420328662;-20.2789420328662;-20.2789420328662;-20.2789420328662;-20.2789420328662;-20.2789420328662;-20.2789420328662;-20.2789420328662;-20.2789420328662;-20.2789420328662;3.02871314337943	MS1 mz matched	423.274	221.932	538.017	3404.94	1.94334	0.0078382	0.0531963	0.158011	-2.66191
15125	NA	NA	3-Oxo-carbofuran;	-22.1720314755968;	MS1 mz matched	234.079	167.671	4407.5	27880.2	1.84544	0.000584904	0.0168862	0.158087	-2.66121
77981	NA	NA	Janthitrem G;	-17.2561001122405;	MS1 mz matched	628.361	172.702	35094.8	221287	1.84798	0.0128061	0.0658866	0.158594	-2.65659
52237	NA	NA	Cerivastatin	19.1511	MS1 mz matched	458.251	45.4895	11312.8	70777.9	1.97777	0.00207922	0.0280552	0.159835	-2.64534
13928	NA	NA	Thiolutin;3,5-Dinitrosalicylic acid	5.61879264502018;9.21044956197491	MS1 mz matched	226.996	182.08	38437.1	240373	1.86729	0.00305794	0.0340946	0.159906	-2.64471
32129	NA	NA	Acebutolol;Istamycin KL1	-20.5452087343491;-8.62579487446644	MS1 mz matched	335.183	47.837	21093	131066	2.08684	0.017364	0.0781531	0.160934	-2.63546
56592	NA	NA	Hydrocortisone cypiote	-14.6001	MS1 mz matched	485.284	182.905	2160.22	13388.4	1.81284	0.000638369	0.0177875	0.161351	-2.63173
95550	NA	NA	Guanosine triphosphate adenosine;	16.7376892866628;	MS1 mz matched	771.419	287.184	497.97	3080.56	1.9042	0.00886819	0.056605	0.161649	-2.62906
87735	NA	NA	PS(14:1(9Z)/16:1(9Z));PS(16:1(9Z)/14:1(9Z));Spinosyn P	-23.3619685283746;-23.3619685283746;-4.97562300119235	MS1 mz matched	702.412	179.432	1510.24	9312.14	1.64246	0.0157661	0.0738323	0.162179	-2.62434
20969	NA	NA	Questiomycin A;2-Aminophenoxazin-3-one;3-Aminophenoxazone;Isophenoxazine	-2.72330413052913;-2.82940658865011	MS1 mz matched	271.068	202.964	34128.9	209597	1.90127	8.93898e-05	0.00888311	0.162832	-2.61855
39291	NA	NA	Silver sulfadiazine;Bakankoside	14.0002296037528;-1.12000143363902	MS1 mz matched	378.119	36.038	14524.6	89095.7	2.00256	0.0135654	0.0682781	0.163023	-2.61685
66420	NA	NA	Flavanone 7-O-[alpha-L-rhamnosyl-(1->2)-beta-D-glucoside]	23.1272	MS1 mz matched	547.202	383.287	3720.83	22713.4	1.92167	0.00422736	0.0406585	0.163816	-2.60985
41586	Sparfloxacin	0.6564	NA	NA	MS2 reverse	392.165	330.206	4783.22	29187.6	1.85438	9.14899e-05	0.00888311	0.163878	-2.6093
87805	NA	NA	Phosphatidylinositol-3,4,5-trisphosphate;	-10.5557149261509;	MS1 mz matched	703.202	301.031	1383.58	8432.43	1.87552	2.07066e-05	0.00832938	0.164078	-2.60754
33671	NA	NA	Cyclic GMP;Guanosine 2,3-cyclic phosphate ;3,5-Cyclic GMP;Guanosine 3,5-cyclic monophosphate;Guanosine 3,5-cyclic phosphate;Cyclic GMP;cGMP;2,3-Cyclic GMP;3-Keto-3-deoxy-AMP	7.88458346369738;7.88458346369738;7.88458346369738;7.88458346369738;7.88458346369738	MS1 mz matched	344.208	108.272	16457.2	100086	1.84111	0.000282731	0.0138148	0.164429	-2.60446
14555	NA	NA	Suberylglycine;Isovalerylglutamic acid;4-Bromophenylthiourea;N-p-Bromophenylthiourea	14.098007512765;14.098007512765;4.46059047339075	MS1 mz matched	230.114	296.64	32522.5	197779	1.90957	0.00299266	0.0337119	0.164439	-2.60438
11110	NA	NA	2,4,6-Triethyl-1,3,5-oxadithiane;	12.0297997069084;	MS1 mz matched	205.082	322.219	15660.7	94859	1.79982	0.000921954	0.0209628	0.165094	-2.59864
67174	NA	NA	LysoPE(24:6(6Z,9Z,12Z,15Z,18Z,21Z)/0:0);LysoPE(0:0/24:6(6Z,9Z,12Z,15Z,18Z,21Z));	-17.6701652720936;-17.6701652720936;	MS1 mz matched	552.307	166.399	20964.2	126766	1.90995	0.00446895	0.0420798	0.165377	-2.59617
17427	NA	NA	Diflunisal;Diflunisal	-15.2597051055422;-15.4576670843976	MS1 mz matched	249.04	112.027	48539.3	293139	2.03725	0.0348905	0.119798	0.165585	-2.59436
52377	NA	NA	6-Acetylpicropolin	-6.27329	MS1 mz matched	459.17	266.613	5045.66	30403.4	1.86355	0.0015809	0.0261751	0.165957	-2.59112
59672	NA	NA	Amprenavir;Amprevir	9.03301123646231;8.94710808878552	MS1 mz matched	504.229	320.191	1041.54	6267.08	1.89364	0.00074112	0.0188489	0.166192	-2.58908
81935	NA	NA	Cyclic di-3,5-adenylate;Cyclic di-AMP	-7.73402	MS1 mz matched	657.1	473.25	7029.75	42185.7	1.84753	0.00511242	0.0434627	0.166638	-2.58521
44181	NA	NA	SN-38 carboxylate form	-23.532	MS1 mz matched	408.13	254.998	70776.5	422124	1.9126	0.00675866	0.0501027	0.167667	-2.57633
52735	NA	NA	Neryl rhamnosyl-glucoside;xi-Linalool 3-[rhamnosyl-(1-&gt;6)-glucoside];10-Desacetyltaxuyunnin C	15.5533898913677;15.5533898913677;-17.550877013854	MS1 mz matched	461.254	34.6385	4321.39	25618.4	1.77124	0.000459674	0.0162002	0.168683	-2.56761
57357	NA	NA	20-O-Methyl-19-chloroproansamitocin	7.65257	MS1 mz matched	490.211	320.866	1923.44	11379.3	1.87999	0.000380526	0.0147836	0.169029	-2.56466
80349	NA	NA	Monoglucuronylglycyrrhetinic acid;Gypsogenin 3-O-b-D-glucuronide;Abrusoside A	21.7333154370948;21.7333154370948;21.730066461754	MS1 mz matched	645.386	227.716	992.571	5860.25	1.84617	0.0126108	0.0655656	0.169373	-2.56172
32870	NA	NA	Norflurazon	1.31996	MS1 mz matched	339.988	75.243	7904.97	46625.3	1.79785	0.000529552	0.0163301	0.169543	-2.56028
88312	NA	NA	Diguanosine diphosphate;5-Phosphoguanylyl(3->5)guanosine	-23.99686064607;-23.99686064607	MS1 mz matched	707.402	165.024	1651.74	9656.05	1.87988	0.00199588	0.0279763	0.171058	-2.54744
49361	Folate	0.8461	NA	NA	MS2 reverse	440.122	300.368	1350.09	7874.68	1.84372	0.000273308	0.0138148	0.171447	-2.54416
64042	NA	NA	Triamcinolone hexacetonide	-10.1996	MS1 mz matched	531.278	293.433	1159.02	6739.03	1.85411	0.0103859	0.0603724	0.171986	-2.53964
46478	NA	NA	4-Chloro-alpha-[4-[2-(diethylamino)ethoxy]phenyl]-alpha-phenylbenzeneethanol	9.3055	MS1 mz matched	422.979	74.9515	2406.23	13976	1.80856	0.00431016	0.0409756	0.172169	-2.53811
15830	NA	NA	Dantron;Xanthopurpurin;Alizarin;Dihydroxyanthraquinone;1,2-Dihydroxyanthraquinone;Dihydroxy-9,10-anthracenedione;Danthron;Chrysazin;1,8-Dihydroxyanthraquinone;Anthrafravic acid;Anthraflavin;2,6-Dihydroxyanthraquinone	-17.7414594540301;-17.7414594540301;-17.9135094106357;-17.9135094106357;-17.9135094106357	MS1 mz matched	239.031	49.977	319144	1.8533e+06	2.1012	0.00933141	0.0579896	0.172203	-2.53782
50255	NA	NA	5-Hydroxylornoxicam;	12.8186562276669;	MS1 mz matched	445.991	311.913	997.379	5789.47	1.74137	0.00107451	0.0224645	0.172275	-2.53722
67893	NA	NA	Methyl 4,6-di-O-galloyl-beta-D-glucopyranoside;	-14.0451974453893;	MS1 mz matched	557.398	22.992	2029.08	11696.7	2.03938	0.011088	0.0614444	0.173475	-2.5272
74342	NA	NA	LysoPC(22:6(4Z,7Z,10Z,13Z,16Z,19Z));Penitrem D	15.0009036280597;10.7520267130762	MS1 mz matched	602.312	305.091	1111.04	6393.1	1.46713	0.0220553	0.0900837	0.173788	-2.5246
13819	5-Methoxyindoleacetate	0.9572	NA	NA	MS2 reverse	226.045	188.761	934.454	5376.37	1.43289	0.0418409	0.134842	0.173808	-2.52444
71897	NA	NA	Irinotecan;(3Z)-Phycocyanobilin;(3Z)-Phycoerythrobilin;Irinotecan	12.1762818662161;12.2359811224154;12.2359811224154;12.2359811224154	MS1 mz matched	585.286	301.812	992.374	5704.39	1.61735	0.00825138	0.0548683	0.173967	-2.52312
42717	NA	NA	Zuclopenthixol;	3.46930645625465;	MS1 mz matched	399.131	319.983	203961	1.17206e+06	1.885	0.0186205	0.0821031	0.174019	-2.52269
87790	NA	NA	Occidentoside;	12.6099493616099;	MS1 mz matched	703.166	331.242	1457.85	8360.75	1.82947	0.00025283	0.0136711	0.174369	-2.51979
54701	NA	NA	Dehydrocarpaine II;	19.4836779799533;	MS1 mz matched	473.345	139.617	11815.6	67568.3	1.68957	0.00329839	0.0355333	0.17487	-2.51565
24078	NA	NA	3,4,3,4-Tetrachlorobiphenyl;PCB 77;2,2,5,5-Tetrachlorobiphenyl;2,2,5,5-TCB;PCB 52;2,2,4,4-Tetrachlorobiphenyl;PCB 47;2,2,4,5-Tetrachlorobiphenyl;PCB 48;2,3,4,4-Tetrachlorobiphenyl;PCB 60;2,3,4,5-Tetrachlorobiphenyl;PCB 61;2,3,5,6-Tetrachlorobiphenyl;PCB 65;2,4,4,6-Tetrachlorobiphenyl;PCB 75;3,4,4,5-Tetrachlorobiphenyl;PCB 81	21.3943455214813;21.3943455214813;21.3943455214813;21.3943455214813;21.3943455214813;21.3943455214813;21.3943455214813;21.3943455214813;21.3943455214813	MS1 mz matched	288.929	74.9155	22028.4	125673	1.82549	0.0029787	0.0336762	0.175283	-2.51224
54832	NA	NA	Lovastatin acid	-4.26271	MS1 mz matched	474.26	177.96	11944.4	67733.4	1.81469	0.00108876	0.0225608	0.176344	-2.50354
19240	NA	NA	(+)-1-Methylpropyl 3-(methylthio)-2-propenyl disulfide;3-Methyl-5-pentyl-1,2,4-trithiolane;Fraxetin;3-[(1-Carboxyvinyl)oxy]benzoate;3-[(1-Carboxyethenyl)oxy]benzoic acid	-21.2102001464437;-21.2102001464437;-0.961366524864973;-0.961366524864973	MS1 mz matched	260.023	39.2185	54278.1	307412	1.90665	0.0118596	0.0633601	0.176565	-2.50173
37701	NA	NA	Suillusin;Digalacturote;Digalacturonic acid;1,2-beta-D-Glucuronosyl-D-glucurote;(1->2)-beta-D-Glucuronosyl-D-glucurote	-6.49824995239585;-22.2587493821775;-22.2587493821775	MS1 mz matched	369.066	424.423	29798.4	168758	1.82701	0.0115475	0.0626925	0.176575	-2.50165
96941	NA	NA	PC(18:1(11Z)/18:1(11Z));PC(18:2(9Z,12Z)/18:0);PC(18:1(11Z)/18:1(9Z));PC(20:1(11Z)/16:1(9Z));PC(14:0/22:2(13Z,16Z));PC(16:1(9Z)/20:1(11Z));PC(16:0/20:2(11Z,14Z));PC(20:2(11Z,14Z)/16:0);PC(18:1(9Z)/18:1(9Z)) ;PC(22:2(13Z,16Z)/14:0);PC(18:0/18:2(9Z,12Z));PC(22:1(13Z)/14:1(9Z));PC(14:1(9Z)/22:1(13Z));PC(18:1(9Z)/18:1(11Z));	20.5026399500356;20.5026399500356;20.5026399500356;20.5026399500356;20.5026399500356;20.5026399500356;20.5026399500356;20.5026399500356;20.5026399500356;20.5026399500356;20.5026399500356;20.5026399500356;20.5026399500356;20.5026399500356;	MS1 mz matched	785.13	464.932	3807.79	21554.6	1.768	0.000668124	0.0180138	0.176658	-2.50097
47234	NA	NA	Cinncassiol D3;Prostaglandin G2;20-dihydroxyleukotriene B4;11-Dehydro-thromboxane B2;20-Hydroxy-PGE2;6-Ketoprostaglandin E1;5(6)-Epoxy Prostaglandin E1;Cinncassiol D2;6,15-Diketo,13,14-dihydro-PGF1a;20-COOH-10,11-dihydro-LTB4;19-Hydroxy-PGE2;Thromboxane B3;Prostaglandin G2;PGG2;6-Keto-prostaglandin E1;6-Keto-PGE1;11-Dehydro-thromboxane B2;Platenolide A;Platenolide I;Cinncassiol D2;Cinncassiol D3	-7.84531223831549;-7.84531223831549;-7.84531223831549;-7.84531223831549;-7.84531223831549;-7.84531223831549;-7.84531223831549;-7.84531223831549;-7.84531223831549;-7.84531223831549;-7.84531223831549;-7.84531223831549;-7.87572860676733;-7.87572860676733;-7.	MS1 mz matched	427.233	44.518	30906	174458	1.73078	0.00144245	0.0250601	0.177154	-2.49692
72270	NA	NA	dTDP-4-acetamido-4,6-dideoxy-D-galactose;dTDP-4-acetamido-4,6-dideoxy-D-glucose;dTDP-4-acetamido-4,6-dideoxy-alpha-D-glucose;dTDP-N-acetylviosamine;dTDP-3-acetamido-3,6-dideoxy-alpha-D-galactopyranose;dTDP-4-acetamido-4,6-dideoxy-alpha-D-galactose;dTDP-Fuc4c	24.1074891162999;24.0910231309689;24.0910231309689;24.0910231309689	MS1 mz matched	588.122	358.278	2031.39	11455.5	1.44639	0.0348818	0.119798	0.177328	-2.4955
58963	NA	NA	LysoPE(0:0/18:1(9Z));LysoPE(18:1(11Z)/0:0);LysoPE(0:0/18:1(11Z));LysoPE(18:1(9Z)/0:0);Delcorine	-2.48132077807163;-2.48132077807163;-2.48132077807163;-2.48132077807163;24.4111946818208	MS1 mz matched	500.277	152.545	13146.9	73998.7	1.75541	0.0004943	0.0162318	0.177663	-2.49278
53564	NA	NA	4-Hydroxytamoxifen sulfate;Browniine;Aconitane-7,8,14-triol, 20-ethyl-4-(methoxymethyl)-1,6,16-trimethoxy-, (1-alpha,6-beta,14-alpha,16-beta)-;Delsoline;Lycoctonine	22.2083207685798;-17.3566683169685;-17.3566683169685;-17.3566683169685	MS1 mz matched	466.587	449.444	323.437	1815.92	1.68394	0.00209817	0.0280552	0.178111	-2.48915
54363	NA	NA	(3beta,17alpha,23R)-17,23-Epoxy-3,29-dihydroxy-27-norlanost-8-ene-15,24-dione;(17alpha,23S)-Epoxy-28,29-dihydroxy-27-norlanost-8-ene-3,24-dione;(23S,24S)-17,23-Epoxy-24,29-dihydroxy-27-norlanost-8-ene-3,15-dione;	-17.5320116283014;-17.5320116283014;-17.5320116283014;	MS1 mz matched	471.311	68.5065	19268.7	107714	1.66623	0.0146003	0.0709667	0.178888	-2.48287
63964	NA	NA	dTDP-L-olivose;dTDP-D-olivose;dTDP-2,6-dideoxy-D-glucose;dTDP-alpha-D-olivose;dTDP-D-oliose;dTDP-2,6-dideoxy-D-galactose;dTDP-2-deoxy-beta-L-fucose;dTDP-L-2-deoxyfucose	9.04590781290035;9.04590781290035;9.04590781290035;9.04590781290035	MS1 mz matched	531.091	380.515	9187.22	51334.3	1.70392	0.00482614	0.0427508	0.178969	-2.48222
77861	NA	NA	R.g.-Keto III	-19.2829	MS1 mz matched	627.437	122.533	1977.68	11037.2	1.86563	0.00644868	0.0491775	0.179184	-2.48048
110668	NA	NA	Pentaglutamyl folate;	16.0812058109001;	MS1 mz matched	956.325	369.154	9380.35	52136.1	1.8506	0.00642643	0.0490836	0.17992	-2.47457
111049	NA	NA	TG(20:2n6/20:5(5Z,8Z,11Z,14Z,17Z)/22:6(4Z,7Z,10Z,13Z,16Z,19Z));TG(18:2(9Z,12Z)/22:6(4Z,7Z,10Z,13Z,16Z,19Z)/20:5(5Z,8Z,11Z,14Z,17Z));TG(18:2(9Z,12Z)/20:5(5Z,8Z,11Z,14Z,17Z)/22:6(4Z,7Z,10Z,13Z,16Z,19Z));TG(20:5(5Z,8Z,11Z,14Z,17Z)/20:2n6/22:6(4Z,7Z,10Z,13Z,16Z,19Z));TG(20:2n6/22:6(4Z,7Z,10Z,13Z,16Z,19Z)/20:5(5Z,8Z,11Z,14Z,17Z));	16.2954470417567;16.2954470417567;16.2954470417567;16.2954470417567;16.2954470417567;	MS1 mz matched	962.463	285.988	462.891	2571.58	2.04329	0.0272788	0.103331	0.180002	-2.47391
75023	NA	NA	Reserpine;Reserpine	-0.626198699371559;-0.65759903361429	MS1 mz matched	607.264	300.542	1753.54	9737.41	1.7256	0.00146315	0.0252419	0.180083	-2.47327
26832	NA	NA	5-Deoxy-5-fluorocytidine;Debromohymenialdisine;(Z)-Debromohymenialdisine;DBH	23.7305039199358;-17.5444824030908	MS1 mz matched	304.096	260.887	17200.4	95136.7	1.86188	0.00311555	0.0343128	0.180796	-2.46756
95056	NA	NA	Fluo-3	13.6699	MS1 mz matched	767.114	465.082	5552.43	30644.3	1.77522	0.00712963	0.051056	0.18119	-2.46443
99872	NA	NA	PC(22:6(4Z,7Z,10Z,13Z,16Z,19Z)/P-18:1(9Z));PC(P-18:1(11Z)/22:6(4Z,7Z,10Z,13Z,16Z,19Z));PC(22:6(4Z,7Z,10Z,13Z,16Z,19Z)/P-18:1(11Z));PC(P-18:1(9Z)/22:6(4Z,7Z,10Z,13Z,16Z,19Z));	-21.9358451584728;-21.9358451584728;-21.9358451584728;-21.9358451584728;	MS1 mz matched	814.56	37.472	1457.66	7995.32	1.75636	0.000429417	0.0158115	0.182314	-2.45551
60521	NA	NA	2-trans,6-trans,10-trans-Geranylgeranyl diphosphate;Geranylgeranyl-PP;2-cis,6-trans,10-trans-Geranylgeranyl diphosphate;Geranylgeranyl diphosphate;Geranylgeranyl pyrophosphate;all-trans-Geranylgeranyl diphosphate;all-trans-Geranylgeranyl pyrophosphate;(2E,6E,10E)-3,7,11,15-Tetramethylhexadeca-2,6,10,14-tetraen-1-yl diphosphate;ent-Copalyl diphosphate;(-)-Copalyl diphosphate;trans,trans,cis-Gerany…	-12.4979556990803;-12.4979556990803;-12.4979556990803;-12.4390928703015;-12.4390928703015;-12.4390928703015;-12.4390928703015;-12.4390928703015;-12.4390928703015;-12.4390928703015	MS1 mz matched	509.191	225.757	683.855	3748.97	1.79191	0.000124213	0.00928588	0.182412	-2.45473
26677	NA	NA	Nopaline;D-Nopaline;N2-(D-1,3-Dicarboxypropyl)-L-arginine;N-[(1S)-4-Carbamimidamido-1-carboxybutyl]-D-glutamic acid	15.4535	MS1 mz matched	303.137	155.272	29208.2	160009	1.81413	8.65934e-05	0.00888311	0.182541	-2.4537
83179	NA	NA	Mycimicin VI	-15.2833	MS1 mz matched	666.384	176.101	6471.25	35309.8	1.80764	0.0022661	0.0290579	0.183271	-2.44795
30085	NA	NA	Grevilline A;Sterigmatocystin;Pyochelin	-6.39566231832383;-6.39566231832383;3.44226165375742	MS1 mz matched	323.061	274.545	77172.7	420452	1.81701	0.00771149	0.0527464	0.183547	-2.44578
60981	NA	NA	Wistin;6-Acetylliquiritin;5,7-Dihydroxy-2,6-dimethoxyisoflavone 7-rhamnoside;	-4.23134897713327;-4.23134897713327;-4.23134897713327;	MS1 mz matched	512.141	400.714	22773.4	123564	1.8526	0.00733151	0.0515845	0.184304	-2.43984
45076	NA	NA	Angoline;N-Methyl-2,3,7,8-tetramethoxybenzophenthridine-6(5H)-one	-10.5501368880765;-10.5501368880765	MS1 mz matched	414.105	375.807	18341.5	99457.8	1.69163	0.00220489	0.0288566	0.184415	-2.43897
6078	NA	NA	N-Nitrosothiazolidine-4-carboxylic acid;2-Chloro-1,1,2-trifluoroethyl ethyl ether;Ethoxyflurane	-6.72983511405921;18.0394664639438	MS1 mz matched	161.009	75.0645	16761.6	90673.4	1.82022	0.0251225	0.0986112	0.184857	-2.43552
74800	NA	NA	UDP-N-acetyl-alpha-D-galactosamine;Uridine diphosphate-N-acetylglucosamine;Uridine diphosphate-N-acetylgalactosamine;UDP-N-acetyl-D-mannosamine;UDP-N-acetyl-alpha-D-glucosamine;UDP-N-acetyl-D-glucosamine;UDP-N-acetylglucosamine;UDP-N-acetyl-D-galactosamine;UDP-N-acetyl-alpha-D-galactosamine;UDP-N-acetyl-D-mannosamine;UDP-N-acetyl-alpha-D-mannosamine	-14.2208237470845;-14.2208237470845;-14.2208237470845;-14.2208237470845;-14.2710633956667;-14.2710633956667;-14.2710633956667	MS1 mz matched	606.073	414.854	30600.8	164273	1.51255	0.015912	0.0739782	0.18628	-2.42446
48417	NA	NA	Cadabicine;Cryogenine;Lythran-12-one, 4,5-dimethoxy-2-hydroxy-, (10-alpha)-;Vertine	-10.1331338043737;15.6163330993336	MS1 mz matched	434.211	299.222	3243.05	17408.6	1.76467	0.000105314	0.00895068	0.18629	-2.42438
36823	NA	NA	11b,17a,21-Trihydroxypreg-nenolone;Dihydrocortisol;3a,11b,21-Trihydroxy-20-oxo-5b-pregnan-18-al;18-Hydroxy-11-dehydrotetrahydrocorticosterone;Vanillin 3-(L-menthoxy)propane-1,2-diol acetal;Tetrahydrocortisone;11b,21-Dihydroxy-3,20-oxo-5b-pregnan-18-al;Tetrahydrocortisone;Urocortisone;11beta,17alpha,21-Trihydroxy-5beta-pregne-3,20-dione;5beta-Pregne-11beta,17alpha,21-triol-3,20-dione;3alpha,11beta…	-23.2123017397744;-23.2123017397744;-23.2123017397744;-23.2123017397744;-23.2123017397744;-23.2123017397744;-23.2123017397744;-23.2834099800845;-23.2834099800845;-23.2834099800845;-23.2834099800845	MS1 mz matched	363.217	121.969	7018.01	37593.9	1.66122	0.00977864	0.0594185	0.186679	-2.42137
52037	NA	NA	7-Hydroxy-4-methylphthalide O-[arabinosyl-(1-&gt;6)-glucoside];cis-p-Coumaric acid 4-[apiosyl-(1-&gt;2)-glucoside];2-(E)-Feruloyl-3-(arabinosylxylose);5a,11a-Dehydrooxytetracycline	-12.4356524804314;-12.4356524804314;-12.4356524804314;9.23095392710485	MS1 mz matched	457.137	281.263	12848	68715.4	1.81182	0.00180753	0.0268625	0.186974	-2.41909
46298	NA	NA	Lactose 6-phosphate;Trehalose 6-phosphate;Volicitin;N-(17-Hydroxylinolenoyl)-L-glutamine	15.6295734262955;15.6295734262955;11.6037274962177	MS1 mz matched	421.279	183.382	1650.12	8812.26	1.90021	0.0111934	0.0617765	0.187253	-2.41694
51001	NA	NA	5-Benzoylphosphoadenosine	19.2765	MS1 mz matched	450.332	160.371	4238.48	22472.6	1.70801	0.00156445	0.026166	0.188607	-2.40655
79235	NA	NA	Hexyl heptanoate;Kanokoside C	-16.8142693600495;-23.9210130573795	MS1 mz matched	637.227	169.08	2925.47	15349.3	1.73185	0.00163076	0.0264676	0.190593	-2.39143
19776	NA	NA	Subaphylline;Valyl-Phenylalanine;Vorinostat;Phenylalanyl-Valine;Feruloylputrescine;Subaphyllin	6.08561752120016;6.08561752120016;6.08561752120016;6.08561752120016;6.05722411046359	MS1 mz matched	263.139	171.393	6850.34	35934.3	1.76281	0.000107031	0.00895068	0.190635	-2.39112
4547	NA	NA	Methoxypyrazine;Imidazole-4-acetaldehyde;3-Hydroxy-4-aminopyridine;N-Acetylimidazole;1-Acetyl-1H-imidazole;Imidazole-4-acetaldehyde;Imidazole acetaldehyde	8.97062995408775;8.97062995408775;8.97062995408775;9.08694387907799;9.08694387907799	MS1 mz matched	145.014	76.777	53239.2	276764	1.77773	0.000364668	0.0147836	0.192363	-2.3781
34495	NA	NA	Strictosidine aglycone;Baloxine;Mitraphylline;Horhammericine;Dialdehyde;Uncarine A;Uncarine B;Formosamine;Uncarine C;Uncarine D;Speciophylline;Uncarine E;Uncarine F	20.0992140663031;20.0992140663031;20.0992140663031;20.0992140663031;20.0992140663031;20.0992140663031;20.0992140663031;20.0992140663031;20.0992140663031;20.0992140663031;20.0992140663031	MS1 mz matched	349.16	296.622	46812.3	242519	1.74068	0.000299169	0.0142298	0.193025	-2.37314
7316	Dehydroascorbic acid (Oxidized vitamin C)	0.6946	NA	NA	MS2 forward	173.008	47.9885	58677.8	303833	1.79673	0.00921798	0.0575865	0.193125	-2.37239
28810	NA	NA	Isopulegone caffeate;3,4-Dihydroxy-9,10-secoandrosta-1,3,5(10)-triene-9,17-dione;Gibberellin A9;Bisphenol A bis(2-hydroxyethyl)ether;Bisphenol A ethoxylate;2,2-Bis[4-(2-hydroxyethoxy)phenyl]propane;1-Dehydro-15alpha-hydroxytestololactone;11beta,13-Dihydroxy-3-oxo-13,17-secoandrosta-1,4-dien-17-oic acid, delta-lactone;Capillartemisin A;Capillartemisin B	-6.95612383671176;-7.08485217496702;-7.08485217496702;-7.08485217496702;-7.08485217496702;-7.08485217496702;-7.08485217496702;-7.08485217496702	MS1 mz matched	315.165	292.262	13568.1	70065.4	1.79573	0.00252801	0.0303484	0.193649	-2.36848
7255	Hexanoylglycine	0.6899	NA	NA	MS2 reverse	172.097	164.812	16107.3	83008.2	1.82132	0.00861268	0.0557677	0.194045	-2.36554
101051	NA	NA	PC(22:0/P-18:1(11Z));PC(P-18:0/22:1(13Z));PC(P-18:1(11Z)/22:0);PC(P-18:1(9Z)/22:0);PC(P-16:0/24:1(15Z));PC(24:1(15Z)/P-16:0);PC(o-18:2(9Z,12Z)/22:0);PC(22:0/P-18:1(9Z));PC(22:1(13Z)/P-18:0);	-9.90055735320635;-9.90055735320635;-9.90055735320635;-9.90055735320635;-9.90055735320635;-9.90055735320635;-9.90055735320635;-9.90055735320635;-9.90055735320635;	MS1 mz matched	827.219	474.46	2298.16	11788.2	1.69964	0.000528685	0.0163301	0.194953	-2.3588
45604	NA	NA	2-(4-Allyl-2,6-dimethoxyphenoxy)-1-(3,4,5-trimethoxyphenyl)-1-propanol;Judeol;(1a,5b,6a)-7-Protoilludene-1,5,6,14-tetrol 14-(2,4-dihydroxy-6-methylbenzoic acid);Melleolide E;Diosbulbin H;13-Hydroxydihydromelleolide;Asteltoxin;Fluorometholone 17-acetate;9-Fluoro-11beta,17-dihydroxy-6alpha-methylpreg-1,4-diene-3,20-dione 17-acetate;6alpha-Methyl-9alpha-fluoro-17-acetoxy-21-deoxyprednisolone;Descino…	22.8668564357147;22.8668564357147;22.8668564357147;22.8668564357147;22.8668564357147;22.8668564357147;22.8668564357147;-16.4599311933096;-16.4599311933096	MS1 mz matched	417.209	176.356	2201.8	11211.6	1.74953	0.00679574	0.0501386	0.196385	-2.34824
3329	NA	NA	5,6-Dihydro-5-fluorouracil;L-Ornithine;(S)-2,5-Diaminovaleric acid;(S)-2,5-Diaminopentanoic acid;(S)-2,5-Diaminopentanoate;L-Ornithine;(S)-2,5-Diaminovaleric acid;(S)-2,5-Diaminopentanoic acid;(S)-2,5-Diaminopentanoate;D-Ornithine;Ornithine;2,5-Diaminovaleric acid;2,5-Diaminopentanoic acid;2,5-Diaminopentanoate;(2R,4S)-2,4-Diaminopentanoate;D-threo-2,4-Diaminopentanoate;2,4-Diaminopentanoate	-21.6196001153115;2.60580104913913;2.60580104913913;2.60580104913913;2.60580104913913;2.60580104913913	MS1 mz matched	131.09	299.201	10806.4	54847.8	1.77062	0.00180689	0.0268625	0.197025	-2.34355
104405	NA	NA	TG(18:4(6Z,9Z,12Z,15Z)/18:4(6Z,9Z,12Z,15Z)/18:4(6Z,9Z,12Z,15Z));Triparinarin;Anthemis glycoside A	10.2618607798019;10.2618607798019;21.1004592866105	MS1 mz matched	866.293	259.53	408.206	2064.83	1.73803	0.000198868	0.0122652	0.197695	-2.33865
47360	NA	NA	dUDP;Cetirizine	-20.0947130810697;-3.60680284234003	MS1 mz matched	428.175	262.693	3748.83	18946.7	1.77028	0.000371275	0.0147836	0.197862	-2.33744
36808	NA	NA	11-Methoxy-vinorine	-8.39972	MS1 mz matched	363.176	265.594	1533.41	7727.06	1.76002	5.36548e-05	0.00888311	0.198446	-2.33318
57828	NA	NA	Ustiloxin D;UCL 1684;6,10-Diaza-3(1,3)8,(1,4)-dibenze-1,5(1,4)-diquinolicyclodecaphane	6.29312621422089;-12.5961310842421	MS1 mz matched	493.241	191.004	3971.06	19963.9	1.80819	0.00783634	0.0531963	0.198912	-2.3298
11774	NA	NA	Mercaptopurine;Thiopurine;6-Mercaptopurine;Mercaptopurine	-10.9646593345805;-11.1830554344031;-11.1830554344031	MS1 mz matched	211.035	40.597	36290.4	182023	1.79519	0.0133415	0.0677234	0.199373	-2.32646
117520	NA	NA	Ganglioside GM3 (d18:0/14:0);	-24.4147162877172;	MS1 mz matched	1125.65	168.701	1472.99	7384.28	1.78016	0.00885804	0.056605	0.199477	-2.32571
44038	Tamsulosin	0.8086	NA	NA	MS2 reverse	407.16	379.557	10870.8	54327.1	1.72296	0.000428164	0.0158115	0.200099	-2.32122
9765	NA	NA	Methyl 2-propenyl selenide;	6.45613816606389;	MS1 mz matched	194.997	57.404	94742.2	473387	1.64015	0.0275275	0.104077	0.200137	-2.32094
54699	NA	NA	m-Trigallic acid;	-6.02114865218486;	MS1 mz matched	473.325	110.479	17134.8	85480	1.69107	0.000644369	0.0177875	0.200454	-2.31865
52827	NA	NA	Isopeonidin 3-galactoside;Peonidin-3-glucoside;Isopeonidin 3-glucoside;Peonidin 3-O-glucoside;Peonidin-3-glucoside	-14.309125582567;-14.309125582567;-14.309125582567;-14.2300982027008	MS1 mz matched	462.117	182.092	1976.93	9841.19	1.39286	0.0335992	0.117075	0.200883	-2.31557
62429	NA	NA	Spinatoside;3,4,5,6-Tetrahydroxy-3,7-dimethoxyflavone 3-glucuronide;Myricetin 3-(6-acetylgalactoside);3,3,5,6-Tetrahydroxy-4,7-dimethoxyflavone 3-glucuronide;Cefoselis	24.198768206237;24.198768206237;24.198768206237;24.198768206237;6.10905279789073	MS1 mz matched	521.114	126.69	2483.8	12355.6	1.59479	0.0100424	0.0595946	0.201027	-2.31454
33494	NA	NA	Isoachifolidiene;Columbaridione;2-(4-Allyl-2-methoxyphenoxy)-1-(4-hydroxy-3-methoxyphenyl)-1-propanol;3-Dehydronobilin;Safficinolide;5-(6-Hydroxy-3,7-dimethyl-2,7-octadienyloxy)-7-methoxycoumarin;Rosmadial;(1(10)E,4E,6a,8b)-8-Angeloyloxy-14-oxo-1(10),4,11(13)-germacratrien-12,6-olide;Malabaricano;	-4.57632826666921;-4.57632826666921;-4.57632826666921;-4.57632826666921;-4.57632826666921;-4.57632826666921;-4.57632826666921;-4.57632826666921;-4.57632826666921;	MS1 mz matched	343.161	281.014	3399.38	16894.5	1.76078	4.28534e-05	0.00888311	0.201213	-2.31321
38584	NA	NA	Haloxyfop methyl;Haloxyfop methyl ester	-9.70408	MS1 mz matched	374.045	378.589	25632.4	127325	2.1016	0.0293334	0.107547	0.201314	-2.31248
54671	NA	NA	Rubraflavone B;	13.6578345874733;	MS1 mz matched	473.247	135.199	15659.9	77672.5	1.53502	0.00964031	0.0587348	0.201615	-2.31033
41132	NA	NA	Iprodione;8-Epiiridodial glucoside;Iridodial glucoside;Picrocrocin;Schizonepetoside A;Schizonepetoside B;Schizonepetoside C;Schizonepetoside D	9.08631086705439;6.36040026920028;6.36040026920028;6.36040026920028;6.36040026920028;6.36040026920028;6.36040026920028;6.36040026920028	MS1 mz matched	389.192	266.154	38479.1	190376	1.70506	0.00428329	0.0408963	0.202122	-2.3067
60008	NA	NA	dGTP;Adenosine triphosphate;2-hydroxy-dATP;ATP;Adenosine 5-triphosphate;dGTP;2-Deoxyguanosine 5-triphosphate;Deoxyguanosine 5-triphosphate;Deoxyguanosine triphosphate;2-Hydroxy-dATP;2-Hydroxy-2-deoxyadenosine 5-triphosphate	11.484460182864;11.484460182864;11.484460182864;11.484460182864;11.484460182864;11.484460182864	MS1 mz matched	506.187	289.157	3985.6	19699	1.74542	0.00167336	0.0266334	0.202325	-2.30525
10665	NA	NA	5-hydroxy-2-oxo-4-ureido-2,5-dihydro-1H-imidazole-5-carboxylate;Sebacic acid;Decanedioic acid;Diethyl adipate;Diethyl hexanedioate;Dimethyl suberate;Octanedioic acid dimethyl	-4.85293993962069;16.916146556149;16.916146556149;16.916146556149	MS1 mz matched	201.124	248.96	2938.05	14507.5	1.69878	0.00161259	0.026446	0.202519	-2.30387
61488	NA	NA	Luteone 7-glucoside;S-(Hydroxymethyl)mycothiol	7.43621452438103;8.71818468022624	MS1 mz matched	515.16	82.775	1527.22	7517.58	1.47893	0.0184859	0.0818064	0.203153	-2.29936
25689	NA	NA	1-Methylseleno-N-acetyl-D-galactosamine	16.3483	MS1 mz matched	298.032	167.647	22725.9	111862	1.5377	0.010894	0.0610547	0.20316	-2.29931
55955	NA	NA	11-beta-Hydroxyandrosterone-3-glucuronide;	-13.6501366398204;	MS1 mz matched	481.24	191.213	1205.62	5915.84	1.69152	0.00676295	0.0501027	0.203795	-2.29481
96462	NA	NA	SM(d18:0/22:3(10Z,13Z,16Z));	-10.2414419950818;	MS1 mz matched	780.121	312.191	667.955	3273.12	1.6315	0.00170113	0.0267478	0.204073	-2.29284
47229	NA	NA	Icaceine	-13.3248	MS1 mz matched	427.23	43.301	33353.2	163325	1.50851	0.0123991	0.0651113	0.204214	-2.29184
42921	NA	NA	Myriocin;Thermozymocidin;ISP-1	14.7369	MS1 mz matched	400.284	45.831	8965.01	43878.5	1.78096	0.000134102	0.0097303	0.204314	-2.29114
39782	NA	NA	Zuclopenthixol;	3.46930645625465;	MS1 mz matched	381.119	320.08	5062.39	24725.2	1.77007	0.00157139	0.0261751	0.204746	-2.28809
26775	NA	NA	Methylgallic acid-O-sulphate;	3.83379942882928;	MS1 mz matched	304.011	45.673	52143.2	254073	1.87285	0.00785907	0.0532646	0.205229	-2.28469
47187	NA	NA	Eupachloroxin	5.13099	MS1 mz matched	427.126	280.344	898975	4.37676e+06	1.78724	0.00618768	0.0479867	0.205397	-2.28351
37409	NA	NA	Spectinomycin;Spectinomycin	-13.0994749510245;-13.2466919396756	MS1 mz matched	367.134	372.488	19181.2	93092.1	1.65492	0.00350212	0.0366425	0.206046	-2.27896
59425	NA	NA	Luteolin 3-(4-acetylglucuronide);3-Methylellagic acid 8-(3-acetylrhamnoside);3-Methylellagic acid 8-(4-acetylrhamnoside);Gomphrenol 3-methylether 4-glucuronide;Luteolin 3-(3-acetylglucuronide);3-Methylellagic acid 8-(2-acetylrhamnoside);Hypericin	0.785970150038617;0.785970150038617;0.785970150038617;0.785970150038617;0.785970150038617;0.785970150038617;12.4719169107967	MS1 mz matched	503.091	49.951	3044.02	14742.8	1.69492	0.00093219	0.0210787	0.206475	-2.27596
52538	NA	NA	4-trans-Hydroxyglipizide;3-cis-Hydroxyglipizide;	18.8872603738273;18.8872603738273;	MS1 mz matched	460.174	286.823	7201.27	34822.3	1.45002	0.0192853	0.0835764	0.2068	-2.27369
20317	NA	NA	Serinyl-Tyrosine;Tyrosyl-Serine;Musk ambrette	4.52880709514555;4.52880709514555;4.60937263954586	MS1 mz matched	267.107	337.929	6510.04	31412.1	1.63494	0.00115773	0.0233935	0.207246	-2.27058
48575	NA	NA	Polhovolide	-15.6212	MS1 mz matched	435.203	84.742	7848.75	37868.4	1.58748	0.00612267	0.0477995	0.207264	-2.27046
102740	NA	NA	Betavulgaroside IV;	6.4559953762946;	MS1 mz matched	846.425	286.281	1414.94	6823.04	1.79631	0.0467903	0.144924	0.207376	-2.26968
78359	NA	NA	6-Sialyllactosamine;3-Sialyllactosamine;	5.35803867634892;5.35803867634892;	MS1 mz matched	631.223	369.833	3163.98	15237.4	1.67924	0.000916205	0.0209563	0.207646	-2.2678
87658	NA	NA	Campesteryl stearate;CE(19:0);Adenosine 5-pentaphosphate	8.84369312024666;8.84369312024666;10.7923244988339	MS1 mz matched	702.107	472.691	1787.38	8592.15	1.68013	0.000890307	0.0206292	0.208025	-2.26517
101220	NA	NA	Delphinidin 3-glucoside 5-caffoyl-glucoside	-20.0206	MS1 mz matched	829.188	478.626	2022.15	9711.86	1.71554	0.000271062	0.0138148	0.208214	-2.26386
40072	NA	NA	Ticarcillin;Ticarcillin	-13.7286003137334;-13.7869260112786	MS1 mz matched	383.04	461.63	42184.3	201180	2.03449	0.0298195	0.108753	0.209684	-2.25371
21956	4-Nitrophenol	0.9312	NA	NA	MS2 reverse	277.049	296.002	11389	54308.5	1.71956	4.44564e-05	0.00888311	0.20971	-2.25353
32731	NA	NA	Vulgaxanthin II;Vulgaxanthin-II	-1.95683112633115;-2.0582744545842	MS1 mz matched	339.084	361.867	130721	620018	1.78601	0.0483865	0.146916	0.210834	-2.24582
107722	NA	NA	3-ene-Valproic acid CoA;4-ene-Valproic acid CoA;2-ene-Valproic acid CoA;(2E)-Octenoyl-CoA;S-2-Octenoyl CoA;trans-Oct-2-enoyl-CoA;(2E)-Octenoyl-CoA	-12.3691093291345;-12.3691093291345;-12.3691093291345;-12.3691093291345;-12.3691093291345;-12.3428530392225	MS1 mz matched	912.173	393.235	526.489	2495.23	1.45065	0.0206838	0.0867805	0.210998	-2.2447
63155	NA	NA	3alpha-Acetomethoxy-11alpha-oxo-12-ursen-24-oic acid;	17.5632603148893;	MS1 mz matched	525.375	46.8715	3632.52	17194.4	1.30372	0.0398147	0.130789	0.211262	-2.24289
46094	NA	NA	Topotecan;Topotecan	1.36075332127702;1.29165896985358	MS1 mz matched	420.164	38.1255	10862	51361.6	1.36343	0.0375331	0.125893	0.211482	-2.2414
71487	NA	NA	Taxine B	3.47171	MS1 mz matched	582.317	149.544	2635.94	12449.3	1.72602	7.92856e-05	0.00888311	0.211735	-2.23967
97041	NA	NA	DG(24:1(15Z)/22:6(4Z,7Z,10Z,13Z,16Z,19Z)/0:0);DG(22:6(4Z,7Z,10Z,13Z,16Z,19Z)/24:1(15Z)/0:0);DG(24:1n9/0:0/22:6n3);3-Noprenyl-4-hydroxybenzoate;Noprenyl-4-hydroxybenzoate	6.12376067062924;6.12376067062924;6.12376067062924;4.12687395024993	MS1 mz matched	786.135	464.933	2194.71	10318.7	1.59597	0.00343251	0.036188	0.212694	-2.23315
79389	NA	NA	Isotetrandrine;Thalmidine;(+)-O-Methylthalicberine;Obaberine;Rodiasine;(+)-Tetrandrine;Tetrandrine;Isotetrandrine;Cycleanine	12.3940974855633;12.3733678202124;12.3733678202124;12.3733678202124;12.3733678202124;12.3733678202124;12.3733678202124	MS1 mz matched	638.331	208.252	25991.6	122184	1.70581	0.000202607	0.0123415	0.212725	-2.23294
95414	NA	NA	Phyllanthusol B;	6.74514970817936;	MS1 mz matched	770.3	369.183	25535.7	120035	1.76481	0.0116932	0.0631562	0.212735	-2.23287
103646	NA	NA	PC(20:3(5Z,8Z,11Z)/22:5(7Z,10Z,13Z,16Z,19Z));PC(22:4(7Z,10Z,13Z,16Z)/20:4(8Z,11Z,14Z,17Z));PC(22:5(7Z,10Z,13Z,16Z,19Z)/20:3(5Z,8Z,11Z));PC(20:3(5Z,8Z,11Z)/22:5(4Z,7Z,10Z,13Z,16Z));PC(20:3(8Z,11Z,14Z)/22:5(7Z,10Z,13Z,16Z,19Z));PC(20:4(8Z,11Z,14Z,17Z)/22:4(7Z,10Z,13Z,16Z));PC(20:3(8Z,11Z,14Z)/22:5(4Z,7Z,10Z,13Z,16Z));PC(20:2(11Z,14Z)/22:6(4Z,7Z,10Z,13Z,16Z,19Z));PC(22:6(4Z,7Z,10Z,13Z,16Z,19Z)/20:2(…	8.62292373974972;8.62292373974972;8.62292373974972;8.62292373974972;8.62292373974972;8.62292373974972;8.62292373974972;8.62292373974972;8.62292373974972;8.62292373974972;8.62292373974972;8.62292373974972;8.62292373974972;8.62292373974972;	MS1 mz matched	857.172	210.081	486.797	2285.68	1.74149	0.000257125	0.0136711	0.212977	-2.23123
62596	NA	NA	Guanosine triphosphate;8-Oxo-dGTP;GTP;Guanosine 5-triphosphate;8-Oxo-dGTP;8-Oxodeoxyguanosine triphosphate;8-Oxo-7,8-dihydro-2-deoxyguanosine 5-triphosphate	-24.9210406199901;-24.9210406199901;-24.9210406199901;-24.9210406199901	MS1 mz matched	522.167	378.567	43788.8	205304	1.69878	0.00170279	0.0267478	0.213288	-2.22913
10937	NA	NA	4,6-Dihydroxy-2-quinolinecarboxylic acid;Xanthurenic acid;Zeanic acid;Xanthurenic acid;Xanthurete;6-Hydroxykynurete;6-Hydroxykynurenic acid;4,6-Dihydroxyquildic acid;6-Hydroxykynurenic acid	-12.2304451908598;-12.2304451908598;-12.2304451908598;-12.1928915442186;-12.1928915442186;-12.1928915442186	MS1 mz matched	204.033	296.347	178924	834609	1.79066	0.00456182	0.0424168	0.214381	-2.22175
70927	NA	NA	Fumitremorgin A	13.0462	MS1 mz matched	578.302	167.576	320006	1.48827e+06	1.74393	0.00882263	0.0564602	0.215019	-2.21746
69602	NA	NA	Corchoroside A;Helveticoside;Strophanthidin 3-O-beta-D-digitoxoside;Corotoxigenin-3-O-alpha-L-rhamnopyranoside	11.4491783206314;11.4171724379476;11.4171724379476	MS1 mz matched	569.261	271.672	467.062	2172.1	1.68043	0.000451706	0.016034	0.215028	-2.21741
32586	NA	NA	Papaverine;Litebamine;N-Methoxycarbonyl-N-nornuciferine;(S)-Cadine;(S)-Tetrahydroberberine;(13aS)-5,8,13,13a-Tetrahydro-9,10-dimethoxy-6H-benzo[g]-1,3-benzodioxolo[5,6-a]quinolizine;(-)-Cadine;Papaverine;Eschscholtzidine;(5S)-5,6,11,12-Tetrahydro-8,9-dimethoxy-14-methyl-benzo[5,6]cycloocta[1,2-f]-1,3-benzodioxol-5,11-imine;Evoprenine;(R)-Cadine;Dicentrine;Sictine;ntenine	20.7178562516939;20.7178562516939;20.7178562516939;20.5946033445456;20.5946033445456;20.5946033445456;20.5946033445456;20.5946033445456;20.5946033445456;20.5946033445456;20.5946033445456	MS1 mz matched	338.154	47.788	13572.9	63094.3	1.81576	0.0106528	0.0608179	0.215122	-2.21678
54622	NA	NA	D-Galactopyranosyl-(1-&gt;3)-D-galactopyranosyl-(1-&gt;3)-L-arabinose;a-L-Arabinofuranosyl-(1-&gt;2)-[a-D-mannopyranosyl-(1-&gt;6)]-D-mannose;alpha-D-Xylopyranosyl-(1-&gt;6)-beta-D-glucopyranosyl-(1-&gt;4)-D-glucose;	-22.0818579774125;-22.0818579774125;-22.0818579774125;	MS1 mz matched	473.143	178.589	53396.2	248175	1.62767	0.0383176	0.127484	0.215155	-2.21655
42723	NA	NA	N-Desmethyldiltiazem;Dihydroanhydropodorhizol;Yatein;(-)-Yatein;(3R,4R)-4-(1,3-Benzodioxol-5-ylmethyl)-3-(3,4,5-trimethoxybenzyl)dihydrofuran-2(3H)-one;(+)-Aschantin	-6.92472804860122;-23.2234134911448;-23.2234134911448	MS1 mz matched	399.143	237.306	3593.11	16665.1	1.74313	0.00174332	0.0268469	0.215606	-2.21353
22676	NA	NA	Heptyl cinnamate;Demethoxyshogaol;alpha-Amylcinnamyl acetate;Geranylhydroquinone	-20.230175277344;-20.230175277344;-20.230175277344;-20.3118271707065	MS1 mz matched	281.123	335.325	41656	193038	1.66231	0.00239433	0.0300624	0.215792	-2.21229
54346	NA	NA	LysoPC(10:0);Grayanotoxin I;Rhodotoxine	11.1241719591589;11.8861039557772	MS1 mz matched	471.258	214.907	1183.43	5477.03	1.72195	0.00460943	0.0424168	0.216071	-2.21042
37674	3-Phosphoserine	0.817	NA	NA	MS2 forward	369.01	379.373	4801.17	22155.7	1.80271	0.0100528	0.0595946	0.216702	-2.20622
88308	NA	NA	Diguanosine diphosphate;5-Phosphoguanylyl(3->5)guanosine	-23.99686064607;-23.99686064607	MS1 mz matched	707.394	165.97	2247.34	10361.5	1.70993	0.00250723	0.030318	0.216892	-2.20495
56095	NA	NA	Neopetasitenine;Deaminohydroxyblasticidin S	-5.47485465123405;0.945209512808956	MS1 mz matched	482.196	356.154	3180.69	14653	1.71867	0.010588	0.0607885	0.217067	-2.20379
83503	NA	NA	Spinacetin 3-gentiobioside;	-24.6417905301712;	MS1 mz matched	669.149	476.44	75603.4	348086	1.67803	0.00836618	0.0549671	0.217198	-2.20292
42741	NA	NA	Melleolide;Armillaritin;Deoxygomisin A;(+)-gamma-Schizandrin;Gomisin L1 methyl ether;Rubschisandrin;(-)-gamma-Schizandrin;Cortancyl;Prednisone 21-acetate;21-Acetoxy-17alpha-hydroxypreg-1,4-diene-3,11,20-trione	-15.1076271843592;-15.1076271843592;-15.136113322591;-15.136113322591;-15.136113322591	MS1 mz matched	399.183	81.749	177334	816329	1.75557	0.0257667	0.100184	0.217233	-2.20268
41600	NA	NA	(-)-Tylocrebrine;Tylophorine;Diphenhydramine salicylate	-10.2336251316837;-10.2336251316837;-10.2336251316837	MS1 mz matched	392.19	164.992	2321.65	10657.4	1.72372	0.00134309	0.0243218	0.217845	-2.19862
30403	NA	NA	Gliotoxin	7.66778	MS1 mz matched	325.041	24.5045	7085.35	32512.3	1.66608	0.00165693	0.0265252	0.217928	-2.19808
86032	NA	NA	Pseudoaconitine	10.0096	MS1 mz matched	688.333	209.04	20877.3	95795.4	1.665	0.00160836	0.026446	0.217937	-2.19802
48907	Pantothenate	0.6543	NA	NA	MS2 reverse	437.212	262.31	7666.62	35158.1	1.69532	0.000572881	0.0167968	0.218061	-2.1972
99653	NA	NA	Isofucosterol 3-O-[6-O-Hexadecanoyl-b-D-glucopyranoside];	12.0505602158392;	MS1 mz matched	812.236	273.034	322.653	1477.96	1.60972	0.00144164	0.0250601	0.218309	-2.19555
84427	NA	NA	Diadenosine diphosphate;	15.8142664871865;	MS1 mz matched	675.438	113.79	3131.22	14327.5	1.70351	0.00134459	0.0243218	0.218546	-2.19399
25766	NA	NA	2-(3-carboxy-3-(trimethylammonio)propyl)-L-histidine;Diphthine;Indicine;Intermedine;9-(+)-Trachelanthylretronecine;Isolycopsamine;Lycopsamine;9-Viridiflorylretronecine;Rinderine;9-(+)-Trachelanthylheliotridine	6.91842980915586;6.91842980915586;2.33978098979694;2.33978098979694;2.33978098979694;2.33978098979694;2.33978098979694	MS1 mz matched	298.165	263.497	7540.25	34468.6	1.67133	0.000813358	0.0194811	0.218757	-2.1926
92098	NA	NA	Erythrodiol 3-palmitate;Faradiol palmitate;	2.05542120277028;2.05542120277028;	MS1 mz matched	740.139	464.541	9533.6	43528.7	1.62674	0.00629825	0.0484043	0.219018	-2.19088
72508	NA	NA	Manniflavanone	-24.949	MS1 mz matched	589.473	30.382	1448.59	6584.97	1.67356	0.0142193	0.0700178	0.219985	-2.18453
65641	NA	NA	Irisolidone 7-O-glucuronide;Kaempferol 3-(6-acetylgalactoside);2-O-Acetylisoorientin;	-24.7417358059796;-24.7417358059796;-24.7417358059796;	MS1 mz matched	542.096	394.555	3147.63	14294.4	1.65251	0.000470833	0.0162318	0.2202	-2.18311
19408	NA	NA	Oroselone;2-Methoxyxanthone;Dithranol;Anthralin;4-Dihydroxyethyl-8,9-epoxy-enediyne;Flurecol	0.0256565654066927;0.0256565654066927;0;0;0	MS1 mz matched	261.028	291.478	816411	3.70405e+06	1.27077	0.0451151	0.141705	0.22041	-2.18174
92217	NA	NA	Troxerutin;Naringin 4-glucoside;Narirutin 4-glucoside;	9.39167231504378;9.39167231504378;9.39167231504378;	MS1 mz matched	741.229	368.827	1699.4	7666.88	1.70763	0.000221749	0.0127222	0.221655	-2.17361
47524	NA	NA	Ketoprofen glucuronide;5,7-Dihydroxy-6-methoxyflavone 5-rhamnoside;Ononin;Ononin;Formononetin 7-O-glucoside	9.8405960995819;9.8405960995819;9.8405960995819;9.79944500032518	MS1 mz matched	429.131	280.909	31467	141906	1.70647	0.00298267	0.0336762	0.221745	-2.17303
99817	NA	NA	PE(22:2(13Z,16Z)/18:1(11Z));PE(18:3(9Z,12Z,15Z)/22:0);PE(18:3(6Z,9Z,12Z)/22:0);PE(20:1(11Z)/20:2(11Z,14Z));PE(20:0/20:3(5Z,8Z,11Z));PE(22:2(13Z,16Z)/18:1(9Z));PE(18:1(9Z)/22:2(13Z,16Z));PE(20:3(8Z,11Z,14Z)/20:0);PE(22:0/18:3(9Z,12Z,15Z));PE(22:1(13Z)/18:2(9Z,12Z));PE(18:1(11Z)/22:2(13Z,16Z));PE(22:0/18:3(6Z,9Z,12Z));PE(20:3(5Z,8Z,11Z)/20:0);PE(18:2(9Z,12Z)/22:1(13Z));PE(20:2(11Z,14Z)/20:1(11Z));P…	7.39233409941751;7.39233409941751;7.39233409941751;7.39233409941751;7.39233409941751;7.39233409941751;7.39233409941751;7.39233409941751;7.39233409941751;7.39233409941751;7.39233409941751;7.39233409941751;7.39233409941751;7.39233409941751;7.39233409941751;7.39233409941751;	MS1 mz matched	814.154	456.964	2040.81	9202.63	1.53101	0.00617123	0.0479867	0.221764	-2.1729
64043	NA	NA	Calactin;Calotropin;Roridin A	10.1028205383369;10.1028205383369;10.1028205383369	MS1 mz matched	531.273	124.633	630714	2.8396e+06	1.70354	0.000846369	0.0199808	0.222113	-2.17063
31706	NA	NA	Menadiol disulfate;	6.21590927260322;	MS1 mz matched	332.984	104.011	4278	19241.3	1.50507	0.0106793	0.0608179	0.222334	-2.1692
90644	NA	NA	Mycimicin I;Mycimicin V	6.46594680997197;6.46594680997197	MS1 mz matched	727.442	163.551	2195.86	9826.79	1.646	0.00374556	0.0382425	0.223456	-2.16194
66306	NA	NA	Ergosine	3.014	MS1 mz matched	546.281	217.217	21474.8	96071.8	1.66586	9.90213e-05	0.00888311	0.223528	-2.16147
78712	NA	NA	BRACO-19;9-[4-(N,N-dimethylamino)phenylamino]-3,6-bis (3-pyrrolodino-propiomido) acridine	17.1906	MS1 mz matched	633.382	40.349	1133.03	5057.12	1.76494	0.0119273	0.0634974	0.224047	-2.15812
6006	NA	NA	4-Acetylimidazo[4,5-c]pyridine;	13.4764352645884;	MS1 mz matched	160.061	223.837	13854.1	61769	1.71736	3.47968e-06	0.00382359	0.224289	-2.15657
63723	NA	NA	Cinncassiol D2 glucoside;Uscharidin	-18.7067894910148;21.1079042477059	MS1 mz matched	529.263	288.862	1366.73	6073.78	1.68282	0.0294843	0.107915	0.225021	-2.15187
54493	NA	NA	Sempeline A	-10.7097	MS1 mz matched	472.2	235.055	1062.49	4712.79	1.68276	0.000664046	0.0180022	0.225447	-2.14914
52898	NA	NA	Adenylsuccinic acid;N(6)-(1,2-dicarboxyethyl)AMP;N6-(1,2-Dicarboxyethyl)-AMP;N6-(1,2-Dicarboxyethyl)AMP;Adenylosuccite;Adenylosuccinic acid	-15.9725996528728;-15.9725996528728;-15.9725996528728	MS1 mz matched	462.274	208.39	61617.3	273285	1.71123	0.00532188	0.0445054	0.225469	-2.149
46582	NA	NA	Taraxinic acid glucosyl ester;Grandidentatin	5.34451325970785;5.42113329620782	MS1 mz matched	423.176	267.934	6493.96	28724.4	1.72863	0.00666985	0.0499746	0.226079	-2.1451
42107	NA	NA	nicotinate beta-D-ribonucleotide;Acebutolol	-14.5741420812903;6.24619093887224	MS1 mz matched	395.219	180.12	1254.5	5527.36	1.69612	5.59709e-05	0.00888311	0.226962	-2.13947
9190	NA	NA	Diethyl L-malate;3-Hydroxysuberic acid;(R)-3-((R)-3-Hydroxybutanoyloxy)butanoate	19.2583153746972;19.2583153746972;19.3824733368194	MS1 mz matched	189.088	299.242	9847.17	43321.3	1.6894	0.00142529	0.0249376	0.227305	-2.1373
26777	NA	NA	2,4-Dinitro-1-(3-nitrophenoxy)benzene;2,4-Dinitro-3-nitrodiphenyl ether	-24.26	MS1 mz matched	304.012	122.874	10288.5	45100.6	1.56779	0.00990119	0.059428	0.228122	-2.13212
46891	NA	NA	Paliperidone;Abscisic acid glucose ester;Abscisic acid-beta-D-glucopyranosyl ester;beta-D-Glucopyranosyl abscisate	-20.4572091695295;21.1173915796928	MS1 mz matched	425.191	220.58	3804.7	16668.9	1.68576	0.000732078	0.0188129	0.228252	-2.1313
70629	NA	NA	PhosphoribosylformiminoAICAR-phosphate;Phosphoribulosylformimino-AICAR-P;5-(5-Phospho-D-ribosylaminoformimino)-1-(5-phosphoribosyl)-imidazole-4-carboxamide;N-(5-Phospho-D-ribosylformimino)-5-amino-1-(5-phospho-D-ribosyl)-4-imidazolecarboxamide;N-(5-Phosphoribosylformimino)-5-amino-1-(5-phosphoribosyl)-4-imidazolecarboxamide;Phosphoribosyl-formimino-AICAR-phosphate;1-(5-Phosphoribosyl)-5-[(5-phosp…	-4.12155245424358;-4.12155245424358;-4.12155245424358;-4.12155245424358	MS1 mz matched	576.329	176.304	19473	85127.4	1.61103	0.0038255	0.0386308	0.228751	-2.12815
83872	NA	NA	CE(20:4(8Z,11Z,14Z,17Z));CE(20:4(5Z,8Z,11Z,14Z);	-9.71134436213242;-9.71134436213242;	MS1 mz matched	671.568	46.465	2513.08	10985.2	1.77831	0.0245453	0.097431	0.22877	-2.12803
40086	NA	NA	2-O-Feruloylhydroxycitric acid;SC-58125	-16.0642900124816;19.5065506139743	MS1 mz matched	383.063	306.991	31039.7	135345	1.68092	0.00366221	0.0378813	0.229338	-2.12445
17038	NA	NA	Threoninyl-Glutamate;Glutamyl-Threonine;	19.5736009549344;19.5736009549344;	MS1 mz matched	246.098	352.234	49760.4	216649	1.67959	0.00383485	0.0386308	0.229682	-2.12229
35087	NA	NA	Chlorpromazine hydrochloride;Chloropromazine monohydrochloride	-4.18417	MS1 mz matched	353.071	22.316	2078.18	9035.1	1.72577	5.90457e-05	0.00888311	0.230012	-2.12022
49693	NA	NA	3-Azido-3-deoxy-5- O-beta-D-glucopyranuronosylthymidine;Propaquizafop	9.3835011554542;18.5049448823176	MS1 mz matched	442.123	369.177	54309.3	236032	1.69247	0.0074895	0.0520837	0.230093	-2.11971
36821	NA	NA	13-Hydroxy-9-methoxy-10-oxo-11-octadecenoic acid;	-19.355387793361;	MS1 mz matched	363.215	154.306	3813.64	16570.8	1.61303	0.000890561	0.0206292	0.230143	-2.1194
94913	NA	NA	Soyasaponin IV;28-Glucosylsiaresinolate 3-arabinoside;Pitheduloside A;Tautomycin;Akeboside Std;Akebia saponin C;Cauloside C	9.99125393820876;9.99125393820876;9.99125393820876;10.046313505259;10.046313505259	MS1 mz matched	765.447	216.374	695.567	3020.59	1.53837	0.00486093	0.0427519	0.230275	-2.11857
36138	D-Allose	0.6823	NA	NA	MS2 forward	359.117	294.072	113568	491972	1.62517	0.00605981	0.04761	0.230841	-2.11503
44367	NA	NA	LPA(0:0/16:0);LPA(16:0/0:0);Nigakihemiacetal A;Coleonol;Colforsin;Forskolin	-22.7438183341584;-22.7438183341584;8.55519031367141;8.55519031367141	MS1 mz matched	409.234	148.931	6873.02	29676.9	1.63849	0.000663187	0.0180022	0.231595	-2.11032
28611	NA	NA	Alizapride;	-4.83834850617758;	MS1 mz matched	314.16	334.759	7364.74	31796.6	1.52095	0.00418539	0.0403335	0.23162	-2.11017
15262	NA	NA	Allantoic acid;Allantoate;Allantoic acid	-8.83135345049347;-9.08808971760051	MS1 mz matched	235.072	260.895	17586.7	75865.6	1.45348	0.0161996	0.0749097	0.231814	-2.10896
65339	NA	NA	Cyclic ADP-ribose;cADPR	-14.9271	MS1 mz matched	540.053	416.971	62396.9	269135	1.66884	0.00409049	0.0400735	0.231843	-2.10878
16540	Helenalin	0.6172	NA	NA	MS2 reverse	243.102	104.684	10526.9	45316.9	1.6106	0.00781765	0.0531963	0.232296	-2.10596
79655	NA	NA	(3a,5b,7a,12a)-24-[(carboxymethyl)amino]-1,12-dihydroxy-24-oxocholan-3-yl-b-D-Glucopyranosiduronic acid;	4.48107860715306;	MS1 mz matched	640.331	350.427	1518.91	6538.67	1.47361	0.0088938	0.0566219	0.232296	-2.10596
74290	NA	NA	Epirubicin;Doxorubicin;Doxorubicin;Adriamycin;Epirubicin;10-Carboxy-13-deoxycarminomycin;D 788-1	-18.5222394184316;-18.5222394184316;-18.5944064710851;-18.5944064710851;-18.5944064710851	MS1 mz matched	602.173	402.021	4141.66	17822.1	1.65014	0.00996718	0.0594912	0.23239	-2.10538
41887	beta-Nicotinamide D-ribonucleotide	0.9549	NA	NA	MS2 reverse	394.075	380.777	13904	59733.7	1.74925	0.0104251	0.0604435	0.232766	-2.10305
25968	NA	NA	Salicylic acid beta-D-glucoside;Dimethyl fukiic acid;(R)-2-Hydroxystearate;(S)-2-Hydroxystearate;(R)-10-Hydroxystearate	-0.99912975791931;-0.99912975791931;-17.9840301810389;-17.9840301810389;-17.9840301810389	MS1 mz matched	299.258	64.3405	31637.9	135595	1.31256	0.0408371	0.132542	0.233327	-2.09957
90685	NA	NA	DG(24:1(15Z)/20:3(8Z,11Z,14Z)/0:0);DG(20:3(8Z,11Z,14Z)/24:1(15Z)/0:0);DG(24:0/20:4(8Z,11Z,14Z,17Z)/0:0);DG(22:4(7Z,10Z,13Z,16Z)/22:0/0:0);DG(22:0/0:0/22:4n6);DG(22:2n6/0:0/22:2n6);DG(20:3n9/0:0/24:1n9);DG(24:0/0:0/20:4n6);DG(22:0/22:4(7Z,10Z,13Z,16Z)/0:0);DG(24:1n9/0:0/20:3n6);DG(20:3(5Z,8Z,11Z)/24:1(15Z)/0:0);DG(24:0/20:4(5Z,8Z,11Z,14Z)/0:0);DG(20:4(5Z,8Z,11Z,14Z)/24:0/0:0);DG(24:0/0:0/20:4n3);D…	16.5942804040042;16.5942804040042;16.5942804040042;16.5942804040042;16.5942804040042;16.5942804040042;16.5942804040042;16.5942804040042;16.5942804040042;16.5942804040042;16.5942804040042;16.5942804040042;16.5942804040042;16.5942804040042;16.5942804040042;16.5942804040042;16.5942804040042;	MS1 mz matched	728.169	444.054	13056	55930.3	1.56831	0.00629579	0.0484043	0.233434	-2.09892
16896	Abscisic Acid (cis,trans)	0.6764	NA	NA	MS2 reverse	245.121	301.761	7968.55	33985.2	1.67211	0.00757914	0.0523746	0.234472	-2.09251
85758	NA	NA	UDP-N-acetyl-alpha-D-glucosamine 3-phosphate	-0.872939	MS1 mz matched	686.332	207.832	12688.7	54053	1.68499	0.00680026	0.0501386	0.234745	-2.09083
79387	NA	NA	O-acetyl-ADP-ribose;O-Acetyl-ADP-ribose;2-O-Acetyl-ADP-ribose;AADPR	24.2786093478185;24.2786093478185	MS1 mz matched	638.319	213.04	31265.9	133012	1.64719	0.000282792	0.0138148	0.23506	-2.0889
90919	NA	NA	SM(d18:0/18:1(9Z));SM(d18:0/18:1(11Z));	-4.51386186472165;-4.51386186472165;	MS1 mz matched	730.064	474.733	1603.3	6813.94	1.58027	0.00118532	0.0233935	0.235298	-2.08744
34136	NA	NA	Torasemide;Nitidine;Chelerythrine	-22.033713559655;-16.2565824321899;-16.2565824321899	MS1 mz matched	347.118	319.967	4701.44	19938.4	1.64243	0.00103415	0.0221847	0.235799	-2.08437
16715	NA	NA	OR-1896;	7.30754778086579;	MS1 mz matched	244.118	301.812	63283.5	268298	1.65676	0.00230606	0.0294769	0.23587	-2.08394
36725	NA	NA	Aflatoxin Q1;Aflatoxin M1;Aflatoxin M4;2,3-Epoxyaflatoxin B1;Rhamnalpinogenin;Aflatoxin G;(-)-Acanthocarpan;Aflatoxin G1;Aflatoxin M1;Aflatoxin Q1;Aflatoxin B1-exo-8,9-epoxide;2,3-Epoxyaflatoxin B1;Aflatoxin B1-endo-8,9-epoxide	-0.9227018414986;-0.9227018414986;-0.9227018414986;-0.9227018414986;-0.9227018414986;-0.9227018414986;-0.914471604533515;-0.914471604533515;-0.914471604533515;-0.914471604533515;-0.914471604533515;-0.914471604533515	MS1 mz matched	363.019	23	2094.51	8872.83	1.65121	0.00195093	0.0278205	0.236059	-2.08278
70118	NA	NA	Mulberrofuran P;	5.63325445347971;	MS1 mz matched	573.13	210.507	8590.36	36387.9	1.68772	0.0032882	0.0355011	0.236077	-2.08267
82664	NA	NA	Isotetrandrine;Thalmidine;(+)-O-Methylthalicberine;Obaberine;Rodiasine;(+)-Tetrandrine;Tetrandrine;Isotetrandrine;Cycleanine	12.3940974855633;12.3733678202124;12.3733678202124;12.3733678202124;12.3733678202124;12.3733678202124;12.3733678202124	MS1 mz matched	662.321	208.759	79677	336725	1.64308	0.00216269	0.0284983	0.236624	-2.07933
24778	NA	NA	4-[2,2-Bithiophen-5-yl]-3-butyn-1-ol;5-(4-Hydroxybut-1-ynyl)-2,2-bithiophene;3-Butyn-1-ol, 4-(5-(2-thienyl)-2-thienyl)-	-1.30887755631525;-1.28195650496762	MS1 mz matched	293.032	307.044	5003.15	21114.8	1.64395	0.000128447	0.00945905	0.23695	-2.07734
32749	NA	NA	Fructose 1,6-bisphosphate;1D-Myo-inositol 1,3-bisphosphate;D-Mannose 1,6-bisphosphate;beta-D-Fructose 1,6-bisphosphate;1D-Myo-inositol 3,4-bisphosphate;D-Tagatose 1,6-bisphosphate;Alpha-D-Glucose 1,6-bisphosphate;D-Fructose 2,6-bisphosphate;1D-Myo-inositol 1,4-bisphosphate;Diphedione	-21.2462994210234;-21.2462994210234;-21.2462994210234;-21.2462994210234;-21.2462994210234;-21.2462994210234;-21.2462994210234;-21.2462994210234;-21.2462994210234;-4.19335044339773	MS1 mz matched	339.108	258.132	13609.5	57246.3	1.65716	0.000496758	0.0162318	0.237736	-2.07257
50807	NA	NA	Sofalcone;D-Phe-Pro-Arg-CH2Cl	23.9031512253863;0.888465189614986	MS1 mz matched	449.213	43.269	4197.69	17622.1	1.56082	0.0106258	0.0607885	0.238206	-2.06972
81579	NA	NA	Allodesmosine;	5.02741467691679;	MS1 mz matched	654.37	176.666	5499.78	23065.3	1.50445	0.0108051	0.0610486	0.238444	-2.06828
85755	NA	NA	UDP-N-acetyl-alpha-D-glucosamine 3-phosphate	-0.872939	MS1 mz matched	686.315	208.39	11340.3	47412.5	1.65586	0.00571829	0.0461013	0.239184	-2.06381
17812	NA	NA	1-(Methylsulfinyl)propyl propyl disulfide;Methyl 1-(propylsulfinyl)propyl disulfide;3-(2-Carboxyethenyl)-cis,cis-mucote;2-Hydroxy-6-ketonotrienedioate;(2Z,4E,7E)-2-Hydroxy-6-oxono-2,4,7-triene-1,9-dioate;5-Carboxyvanillic acid;5-Carboxyvanillate;4-Hydroxy-5-methoxy-1,3-benzenedicarboxylate;4-Hydroxy-5-methoxyisophthalate	-1.5431318034392;-1.5431318034392;18.3934413703744;18.3934413703744;18.3934413703744	MS1 mz matched	252.054	329.325	52794.5	220706	1.45768	0.00963375	0.0587348	0.239207	-2.06367
103919	NA	NA	TG(15:0/o-18:0/20:1(11Z));TG(20:1(11Z)/15:0/o-18:0);TG(15:0/20:1(11Z)/o-18:0);	-18.2250073335781;-18.2250073335781;-18.2250073335781;	MS1 mz matched	860.425	175.446	904.346	3774.01	1.65495	0.000102423	0.00895068	0.239624	-2.06115
37384	NA	NA	Decarbamoylgonyautoxin 1	13.4856	MS1 mz matched	367.08	197.583	8791.06	36640.8	1.47799	0.0298982	0.108773	0.239925	-2.05934
52752	NA	NA	Hydroxysintaxanthin 5,6-epoxide;	20.7184133089324;	MS1 mz matched	461.323	108.4	6012.06	25049.3	1.65383	0.00456692	0.0424168	0.240009	-2.05884
101496	NA	NA	2-Decaprenyl-6-methoxy-3-methyl-1,4-benzoquinone;	-23.9920558490605;	MS1 mz matched	832.298	369.122	20850.3	86815.1	1.69977	0.0109984	0.0612484	0.240169	-2.05788
49671	NA	NA	N-debutylhalofantrine;	-8.24864546462375;	MS1 mz matched	442.099	379.137	7093.57	29524.2	1.58404	0.000804637	0.0194811	0.240263	-2.05731
32363	NA	NA	Divanillin;4-Methoxy-2,3,7-trihydroxyisoflavanone;5,7,3-Trihydroxy-4-methoxyflavanone;Blumeatin;Isoferreirin;3,3,4,4-Tetrahydroxy-2-methoxychalcone;4,5,7-Trihydroxy-3-methoxyflavanone;Porric acid A;2,3,6-Trihydroxy-4-methoxybenzylcoumaranone;Folerogenin;Hesperetin;Ferreirin;Hesperetin;3,5,7-Trihydroxy-4-methoxyflavanone;Homoeriodictyol;Eriodictyol 3-methyl ether;Haematoxylin;tural Black 1;C.I. 75…	-6.74724076241918;-6.74724076241918;-6.74724076241918;-6.74724076241918;-6.74724076241918;-6.74724076241918;-6.74724076241918;-6.74724076241918;-6.74724076241918;-6.74724076241918;-6.74724076241918;-6.74724076241918;-6.62078462921802;-6.62078462921802;-6.	MS1 mz matched	337.037	80.572	38636.7	159505	1.51069	0.0127097	0.0658024	0.242228	-2.04556
78400	NA	NA	Coagulin R 3-glucoside;	-18.4438357581863;	MS1 mz matched	631.308	127.106	2568.06	10592.3	1.60302	0.000998418	0.0217013	0.242447	-2.04426
17995	NA	NA	p-Hydroxyfelbamate;2-Hydroxyfelbamate;L-Agaridoxin;2-Hydroxyfelbamate;p-Hydroxyfelbamate	7.32810425323228;7.32810425323228;7.32810425323228;7.21633214647572;7.21633214647572	MS1 mz matched	253.092	302.472	21734	89532.5	1.66866	0.00201165	0.0280381	0.242749	-2.04246
47209	Estrone 3-glucuronide	0.6696	NA	NA	MS2 reverse	427.17	288.292	3866.14	15916.5	1.5862	0.000488328	0.0162318	0.242901	-2.04156
13116	Acetazolamide	0.777	NA	NA	MS2 reverse	220.986	41.2	13784.7	56657.1	1.41342	0.0177684	0.0794104	0.2433	-2.03919
32364	NA	NA	Versicolorin A	-2.00211	MS1 mz matched	337.042	28.2375	138355	567817	1.40308	0.0148429	0.0714488	0.243662	-2.03705
65567	NA	NA	Cortolone-3-glucuronide;	-3.15745189002097;	MS1 mz matched	541.265	269.3	7503.58	30740	1.5273	0.0339994	0.118085	0.244099	-2.03446
65965	NA	NA	4-{[4-(Diethylamino)phenyl](2,4-disulfophenyl)methylene}-N,N-diethyl-2,5-cyclohexadien-1-iminium;	-17.9603724702975;	MS1 mz matched	544.168	405.126	33337.6	136516	1.64316	0.014702	0.0711482	0.244203	-2.03385
51706	NA	NA	Epicatechin 3-O-(3-O-methylgallate);Epicatechin 3-O-(4-methylgallate);FMN;Riboflavin-5-phosphate;Flavin mononucleotide	8.94288423677854;8.94288423677854;11.2382115856175	MS1 mz matched	455.11	181.47	18939.3	77457.1	1.66671	6.62199e-05	0.00888311	0.244513	-2.03202
40049	NA	NA	Ethion	-7.41899	MS1 mz matched	382.985	465.135	49807.1	203618	1.71064	0.0456106	0.142703	0.24461	-2.03144
109648	NA	NA	TG(15:0/22:0/22:1(13Z));TG(15:0/24:0/20:1(11Z));TG(24:0/15:0/20:1(11Z));TG(15:0/22:1(13Z)/22:0);TG(15:0/20:0/24:1(15Z));TG(15:0/20:1(11Z)/24:0);TG(20:0/15:0/24:1(15Z));TG(22:0/15:0/22:1(13Z));TG(15:0/24:1(15Z)/20:0);	-11.1505177123291;-11.1505177123291;-11.1505177123291;-11.1505177123291;-11.1505177123291;-11.1505177123291;-11.1505177123291;-11.1505177123291;-11.1505177123291;	MS1 mz matched	940.557	165.789	2453.1	10026.1	1.5632	0.00113013	0.0230415	0.244671	-2.03108
45289	NA	NA	4,5-Dihydro-drospirenone-3-sulfate;Flunisolide;Flunisolide anhydrous;Dexamethasone acetate anhydrous;Triamcinolone acetonide;Paramethasone acetate;9alpha-Fluoro-6alpha-methylprednisolone 21-acetate	9.91472624033245;14.9696978768592;14.9696978768592;14.9696978768592;14.9696978768592;14.9696978768592	MS1 mz matched	415.2	327.26	3643.68	14876.5	1.61085	0.00454998	0.0424168	0.244928	-2.02957
45294	NA	NA	Heterotropan;Desonide;Citreoviridin D;Diasarone 2;Armillyl everninate;Methylprednisolone acetate;6alpha-Methylprednisolone 21-acetate;11beta,17,21-Trihydroxy-6alpha-methylpreg-1,4-diene-3,20-dione 21-acetate;M-Predrol;Deoxyschizandrin;Hellebrigenin;Bufotalidin;Magnosalin;Arenobufagin	-13.7239957861546;-13.7239957861546;-13.7239957861546;-13.7239957861546;-13.7239957861546;-13.7509042696472;-13.7509042696472;-13.7509042696472;-13.7509042696472;-13.7509042696472	MS1 mz matched	415.214	40.795	63493.6	258292	1.64532	2.36342e-05	0.00832938	0.24582	-2.02432
99398	NA	NA	Betavulgaroside VII;Vinblastine;Leurosidine;Vinrosidine	2.73209483774511;-17.7685556780447;-17.7685556780447	MS1 mz matched	809.394	149.242	2756.17	11202.9	1.45432	0.0109884	0.0612484	0.246024	-2.02313
53383	NA	NA	N-debutylhalofantrine;	-22.5064537255853;	MS1 mz matched	465.284	148.769	17746.1	72082.7	1.65106	0.00203998	0.0280552	0.246191	-2.02215
79766	NA	NA	(E,E)-4,4-Bi(N-4-hydroxycinnamoylserotonin);Canbisin E	12.4641914946806;-2.89618948911697	MS1 mz matched	641.256	311.857	841.476	3417.52	1.55507	0.00129854	0.0241694	0.246224	-2.02195
78484	NA	NA	Pyranocyanin A;	-5.07863501702306;	MS1 mz matched	632.179	295.988	657.389	2665.68	1.59473	0.00105753	0.0222986	0.246613	-2.01968
44366	NA	NA	LPA(0:0/16:0);LPA(16:0/0:0);Nigakihemiacetal A;Coleonol;Colforsin;Forskolin	-24.4959491543285;-24.4959491543285;6.80300465229636;6.80300465229636	MS1 mz matched	409.233	237.316	3799.83	15393.5	1.64302	9.88588e-05	0.00888311	0.246847	-2.01831
44364	NA	NA	Trimipramine maleate	6.1796	MS1 mz matched	409.223	109.211	10238.3	41427.7	1.64031	0.00138739	0.0246237	0.247136	-2.01662
27687	NA	NA	3-oxobrimonidine;fenopin;2,2-Dimethyl-3-(4-methoxyphenyl)-4-ethyl-2H-1-benzopyran-7-ol;7-Methoxy-2,2,4-trimethyl-3-(4-methoxyphenyl)-2H-1-benzopyran	11.5950346606611;-10.6520280542721;-10.6520280542721;-10.6520280542721	MS1 mz matched	309.154	313.505	3007.25	12161.5	1.4721	0.00649246	0.0492071	0.247277	-2.0158
12613	NA	NA	Triacetin;Propanil;DCPA;N-(3,4-Dichlorophenyl)propamide	17.3171159922445;13.3652849253459	MS1 mz matched	217.083	286.223	219654	884438	1.6486	0.00178709	0.0268625	0.248355	-2.00953
64595	Inosine	0.9904	NA	NA	MS2 reverse	535.154	208.347	18551.2	74664.7	1.61404	0.0143551	0.0702982	0.248461	-2.00891
10655	trans-2-Octenoic acid	0.6561	NA	NA	MS2 reverse	201.112	110.281	19142.3	77040.6	1.25561	0.0450217	0.141669	0.24847	-2.00886
98314	NA	NA	TG(14:0/14:0/20:4(8Z,11Z,14Z,17Z));TG(14:0/20:4(5Z,8Z,11Z,14Z)/14:0);TG(15:0/18:4(6Z,9Z,12Z,15Z)/15:0);TG(16:0/18:3(9Z,12Z,15Z)/14:1(9Z));TG(14:0/14:1(9Z)/20:3n6);TG(14:0/18:3(9Z,12Z,15Z)/16:1(9Z));TG(14:0/14:0/20:4(5Z,8Z,11Z,14Z));TG(16:1(9Z)/14:0/18:3(6Z,9Z,12Z));TG(14:0/16:1(9Z)/18:3(9Z,12Z,15Z));TG(16:0/14:1(9Z)/18:3(6Z,9Z,12Z));TG(16:0/14:1(9Z)/18:3(9Z,12Z,15Z));TG(16:0/18:3(6Z,9Z,12Z)/14:1(…	17.5999775791543;17.5999775791543;17.5999775791543;17.5999775791543;17.5999775791543;17.5999775791543;17.5999775791543;17.5999775791543;17.5999775791543;17.5999775791543;17.5999775791543;17.5999775791543;17.5999775791543;17.5999775791543;17.5999775791543;17.5999775791543;17.5999775791543;17.5999775791543;17.5999775791543;17.5999775791543;17.5999775791543;17.5999775791543;17.5999775791543;17.59997…	MS1 mz matched	798.271	401.81	1147.61	4617.37	1.66077	3.83734e-05	0.00888311	0.248541	-2.00844
77632	NA	NA	Delphinidin 3-gentiobioside;Delphinidin 3-glucosylglucoside;Delphinidin 3,5-diglucoside;Delphinidin 3-sophoroside;Delphinidin 3-O-sophoroside;Delphin;Delphinidin 3,5-diglucoside;Delphinidin 3,7-di-O-beta-D-glucoside	-4.58498272944902;-4.58498272944902;-4.58498272944902;-4.58498272944902;-4.54575822510304;-4.54575822510304;-4.54575822510304	MS1 mz matched	626.153	472.229	7259.8	29203	1.58021	0.00373729	0.0382425	0.248598	-2.00811
97871	NA	NA	TG(14:0/20:5(5Z,8Z,11Z,14Z,17Z)/14:1(9Z));TG(14:1(9Z)/20:4(5Z,8Z,11Z,14Z)/14:1(9Z));TG(14:1(9Z)/18:4(6Z,9Z,12Z,15Z)/16:1(9Z));TG(16:1(9Z)/14:1(9Z)/18:4(6Z,9Z,12Z,15Z));TG(14:1(9Z)/14:0/20:5(5Z,8Z,11Z,14Z,17Z));TG(14:1(9Z)/20:4(8Z,11Z,14Z,17Z)/14:1(9Z));TG(14:1(9Z)/14:1(9Z)/20:4(5Z,8Z,11Z,14Z));TG(14:1(9Z)/16:1(9Z)/18:4(6Z,9Z,12Z,15Z));TG(14:0/14:1(9Z)/20:5(5Z,8Z,11Z,14Z,17Z));TG(14:1(9Z)/14:1(9Z)…	-23.5833913148642;-23.5833913148642;-23.5833913148642;-23.5833913148642;-23.5833913148642;-23.5833913148642;-23.5833913148642;-23.5833913148642;-23.5833913148642;-23.5833913148642;	MS1 mz matched	794.206	474.343	5667.34	22795.3	1.56855	0.00224149	0.0289516	0.248619	-2.00799
24646	NA	NA	Tolmetin;Tolmetin;Ismine	3.13723728917795;3.11156678266217;3.11156678266217	MS1 mz matched	292.085	367.867	25283.6	101539	1.68882	0.00459465	0.0424168	0.249003	-2.00576
74336	NA	NA	Neocasomorphin (1-5);	18.8433289742697;	MS1 mz matched	602.302	166.356	56321.9	225748	1.69302	0.0191905	0.0835764	0.24949	-2.00295
15896	NA	NA	Pheniramine;Borrerine;Festuclavine;6,8-beta-Dimethylergoline	7.0439762766522;7.24675698875903;7.24675698875903	MS1 mz matched	239.164	46.183	67766.7	271279	1.58848	0.000507154	0.0162487	0.249805	-2.00113
37081	S-Adenosyl-L-homocysteine	0.9921	NA	NA	MS2 reverse	365.104	109.643	4120.59	16468.3	1.56694	0.0052587	0.0442018	0.250214	-1.99877
40251	NA	NA	Lansoprazole sulfone;Hydroxylansoprazole;5-hydroxylansoprazole;	-9.85948566733491;-9.85948566733491;-9.85948566733491;	MS1 mz matched	384.058	446.872	4268.96	17039.8	1.49532	0.00924213	0.0576494	0.250529	-1.99695
91841	NA	NA	Isonuatigenin 3-[rhamnosyl-(1-&gt;2)-glucoside];Polypodosaponin;Fistuloside A;Polypodoside B;Nuatigenin 3-[rhamnosyl-(1-&gt;2)-glucoside];Melongoside F;	-3.6729822028859;-3.6729822028859;-3.6729822028859;-3.6729822028859;-3.6729822028859;-3.6729822028859;	MS1 mz matched	737.416	221.225	844.717	3367.77	1.53623	0.00215752	0.0284983	0.250824	-1.99526
97143	NA	NA	PC(16:1(9Z)/20:0);PC(18:0/18:1(11Z));PC(18:1(11Z)/18:0);PC(22:1(13Z)/14:0);PC(20:0/16:1(9Z));PC(18:1(9Z)/18:0);PC(20:1(11Z)/16:0);PE(15:0/24:1(15Z));PC(14:0/22:1(13Z));PC(16:0/20:1(11Z));PC(14:1(9Z)/22:0);PC(22:0/14:1(9Z));PE(24:1(15Z)/15:0);PC(18:0/18:1(9Z));	13.5764524933188;13.5764524933188;13.5764524933188;13.5764524933188;13.5764524933188;13.5764524933188;13.5764524933188;13.5764524933188;13.5764524933188;13.5764524933188;13.5764524933188;13.5764524933188;13.5764524933188;13.5764524933188;	MS1 mz matched	787.125	464.152	911.94	3632.87	1.62906	0.000121553	0.00928588	0.251025	-1.9941
79997	NA	NA	6-(4-Carboxy-3-hydroxy-3-methylbutanoyl)hyperin;Kaempferol 3-rhamnoside 7-galacturonide;	3.72481408468379;3.72481408468379;	MS1 mz matched	643.118	470.197	3359	13366.5	1.62963	0.0102773	0.0600809	0.251299	-1.99252
70110	NA	NA	Isolimocitrol 3-glucoside;Limocitrol 3-glucoside;	14.3914435917776;14.3914435917776;	MS1 mz matched	573.115	461.891	4899.99	19479.7	1.5885	0.000190903	0.0121838	0.251543	-1.99112
29801	NA	NA	4-(3,4-Dihydroxyphenyl)-2,3-dihydro-2,3-dihydroxy-1H-phenalen-1-one;Decarboxytetracenomycin F1;Tetrangomycin;11-Deoxylandomycinone	-22.1172031715751;-22.0439320040322;-22.0439320040322;-22.0439320040322	MS1 mz matched	321.075	288.873	39559.7	157151	1.65752	0.00993156	0.0594362	0.251731	-1.99005
86912	NA	NA	(2S)-Deoxymyxol 2-alpha-L-fucoside	-6.85808	MS1 mz matched	695.465	43.237	6658.41	26413.8	1.58824	0.0343668	0.118437	0.252081	-1.98804
47328	NA	NA	Tifluadom	20.0951	MS1 mz matched	428.108	369.189	447522	1.77309e+06	1.64292	0.0113989	0.0621462	0.252396	-1.98624
77991	NA	NA	25-Hydroxyvitamin D2-25-glucuronide;25-Hydroxyvitamin D2 25-(beta-glucuronide);GDP-4-amino-4,6-dideoxy-alpha-D-mannose;GDP-alpha-D-perosamine	1.32808440599532;1.32808440599532;16.9964834275634	MS1 mz matched	628.386	167.813	28359	112352	1.86675	0.0244507	0.0972116	0.252413	-1.98614
31987	NA	NA	Pipericine;	12.2777269516977;	MS1 mz matched	334.571	475.788	2827.97	11200.6	1.59443	0.00197942	0.0279763	0.252484	-1.98574
50502	NA	NA	Glutathionylaminopropylcadaverine	7.31762	MS1 mz matched	447.25	47.124	22451.9	88819.1	1.59125	0.000213491	0.0125066	0.252782	-1.98403
37242	NA	NA	Ambelline;(3alpha,11S)-1,2-Didehydro-3,7-dimethoxycrin-11-ol;Pretazettine;Tazettine;Sekisanin;2-O-Acetylpseudolycorine	0;0;0;0	MS1 mz matched	366.119	238.956	2773.8	10959.2	1.49209	0.00382101	0.0386308	0.253102	-1.98221
70149	NA	NA	Tetrahydrofolyl-[Glu](2);THF-L-glutamate;Tetrahydropteroyldiglutamate;(6S)-H4PteGlu2	9.4484008042041;9.40416597588202	MS1 mz matched	573.207	369.156	31303.3	123585	1.64505	0.00634032	0.0486519	0.253294	-1.98111
17954	NA	NA	Bis(2,5-dimethyl-3-furanyl) disulfide;L-Djenkolic acid;Djenkolic acid	1.88511007068824;17.713780730978	MS1 mz matched	253.038	346.108	2654.37	10475.6	1.61805	0.000342779	0.0147836	0.253386	-1.98059
50733	NA	NA	Premithramycinone;1-OH-Nogalamycinone	-19.5607240945693;-19.5607240945693	MS1 mz matched	449.062	327.965	2472.46	9742.22	1.64213	5.55955e-05	0.00888311	0.253789	-1.9783
93463	NA	NA	Convalloside;Convalloside	24.3973788121139;24.4268602246658	MS1 mz matched	752.352	208.238	1546.2	6085.74	1.67012	0.0188042	0.0826915	0.254069	-1.97671
46667	NA	NA	Pyraclostrobin	1.03333	MS1 mz matched	424.036	108.017	3777.71	14868.2	1.43362	0.0104152	0.0604435	0.25408	-1.97665
45282	NA	NA	10-Hydroxymelleolide;Armillaric acid;Erioflorin methacrylate	-15.4359794394317;-15.4359794394317;-15.4280503671251	MS1 mz matched	415.177	183.989	1711.13	6728.09	1.59347	0.00120568	0.0237006	0.254326	-1.97525
22809	NA	NA	Bretylium;4-Chlorochalcone;3-(4-Chlorophenyl)-1-phenyl-2-propen-1-one	-14.2001115111456;4.95765747372232	MS1 mz matched	282.065	358.828	365547	1.43557e+06	1.40272	0.0113824	0.0621249	0.254636	-1.97349
52694	NA	NA	Verbasoside;gamma-L-Glutamyl-S-(hercyn-2-yl)-L-cysteine S-oxide	-14.912357856645;2.02156844540687	MS1 mz matched	461.167	32.668	1890.06	7408.15	1.28551	0.0313738	0.111784	0.255133	-1.97068
82427	NA	NA	PE(15:0/P-16:0);lysoPC(28:1(5Z));PE(P-16:0/15:0);	23.1777663651057;23.1777663651057;23.1777663651057;	MS1 mz matched	660.52	41.225	2273.23	8908.84	1.5521	0.0127715	0.0658549	0.255166	-1.97049
78420	NA	NA	Cloversaponin I;Lucyoside K;Calenduloside E;Oleanoic acid 3-O-glucuronide;Silphioside F	6.73853729891657;6.73853729891657;6.73853729891657;6.79135296380085	MS1 mz matched	631.397	34.8405	996.417	3892.22	1.46373	0.011867	0.0633601	0.256002	-1.96577
63294	NA	NA	LysoPE(0:0/20:2(11Z,14Z));LysoPE(20:2(11Z,14Z)/0:0);	2.29677681307748;2.29677681307748;	MS1 mz matched	526.293	172.71	169939	662676	1.6233	0.00125701	0.0238692	0.256443	-1.96329
39819	NA	NA	Gancaonin R;Farnesiferol A;Farnesiferol B;(-)-Farnesiferol C;(3alpha,5alpha,9xi,10beta)-O-(3-Hydroxy-7-drimen-11-yl)umbelliferone;Foetidin;Assafoetidin;Ammoresinol	1.54520600330015;1.54520600330015;1.54520600330015;1.54520600330015;1.54520600330015;1.54520600330015;1.54520600330015;1.56979956789455	MS1 mz matched	381.202	182.374	717.815	2798.46	1.50903	0.0041461	0.0402104	0.256504	-1.96295
98196	NA	NA	Rindoside	-9.0679	MS1 mz matched	797.215	472.11	1159.09	4517.98	1.59575	0.000362957	0.0147836	0.25655	-1.96269
48418	NA	NA	Cadabicine;	11.9333901104014;	MS1 mz matched	434.214	248.475	1135.89	4426.73	1.50637	0.00179238	0.0268625	0.256597	-1.96242
71716	NA	NA	Maclurin 3-C-(6-p-hydroxybenzoyl-glucoside);	-15.9723461594491;	MS1 mz matched	584.138	475.435	33175	129179	1.40159	0.0249176	0.0982249	0.256813	-1.96121
17734	NA	NA	Hexazinone	22.1289	MS1 mz matched	251.164	109.428	22166.1	86222.8	1.58451	0.0124693	0.0651113	0.25708	-1.95971
56919	NA	NA	Citicoline;CDP-choline;Cytidine 5-diphosphocholine;Citicoline	3.0293411750627;3.0293411750627	MS1 mz matched	487.325	165.831	13515.1	52551.1	1.50676	0.00648264	0.0492071	0.257181	-1.95915
69712	NA	NA	Islanditoxin;Cyclochlorotine;Cyclochlorotine	17.4140329558615;17.4140329558615;17.3331435439946	MS1 mz matched	570.168	211.377	611.586	2377.59	1.58302	0.000575328	0.0167968	0.257229	-1.95888
67535	NA	NA	Ephedrannin A;	24.1655932944182;	MS1 mz matched	555.107	424.02	49258.1	191441	1.6067	5.2836e-05	0.00888311	0.257301	-1.95847
102754	NA	NA	PS(20:3(8Z,11Z,14Z)/18:1(9Z));PS(18:0/20:4(5Z,8Z,11Z,14Z));PS(18:1(9Z)/20:3(8Z,11Z,14Z));PS(18:0/20:4(8Z,11Z,14Z,17Z));PS(20:4(5Z,8Z,11Z,14Z)/18:0);	-12.7341186889548;-12.7341186889548;-12.7341186889548;-12.7341186889548;-12.7341186889548;	MS1 mz matched	846.507	166.6	2227.65	8646.48	1.40927	0.0104428	0.0604751	0.257636	-1.95659
5882	NA	NA	Thiacremonone;	20.5656295150762;	MS1 mz matched	159.023	288.952	18885	73214.1	1.65369	0.0082994	0.0549654	0.257942	-1.95488
97887	NA	NA	(7Z,7R,8R)-e-Viniferin 3,5-diglucoside;(7E,7R,8R)-e-Viniferin 3,5-diglucoside;Pallidol 3,3-diglucoside;Maduropeptin chromophore;(-)-Maduropeptin chromophore	-0.366592991039969;-0.366592991039969;-0.366592991039969;-4.49726662563137	MS1 mz matched	794.266	401.855	684.623	2653.56	1.5894	9.59606e-05	0.00888311	0.258002	-1.95455
56073	NA	NA	Cytidine triphosphate;CTP;Cytidine 5-triphosphate;Cytidine triphosphate	19.5504022197432;19.5504022197432	MS1 mz matched	482.166	380.627	16567.4	64151.7	1.59625	0.00338703	0.0358838	0.258254	-1.95314
69952	NA	NA	Dynemicin A	16.7565	MS1 mz matched	572.077	376.095	21549.8	83220.1	1.62485	0.0068418	0.0501386	0.25895	-1.94926
85781	NA	NA	Uridine diphosphate acetylgalactosamine 4-sulfate;Oleandomycin;Amimycin;Landomycin;Matromycin;Romicil	5.57827344974693;2.08693557388502	MS1 mz matched	686.421	161.167	904.904	3491.5	1.4244	0.0372343	0.125231	0.259173	-1.94801
78978	NA	NA	Calafatimine;Thalsimine	-2.50045734317551;-2.50045734317551	MS1 mz matched	635.282	222.696	1017.58	3913.73	1.5682	0.000193623	0.0121838	0.260003	-1.9434
67530	NA	NA	Hibiscitrin;	1.40036399501235;	MS1 mz matched	555.099	424.374	49457.6	190180	1.60528	3.70284e-05	0.00888311	0.260057	-1.9431
95606	NA	NA	Coenzyme F420;Oxidized coenzyme F420	-9.44154	MS1 mz matched	772.163	471.239	20058.5	77051	1.48326	0.00284122	0.0324504	0.260327	-1.9416
49210	NA	NA	Propylene glycol alginate;	-22.6989256106489;	MS1 mz matched	439.138	278.926	35099.7	134483	1.63461	0.00548462	0.0451509	0.260997	-1.93789
9007	Kynurenic acid	0.9999	NA	NA	MS2 reverse	188.039	293.079	2389.46	9153.59	1.51244	0.00432964	0.0410816	0.26104	-1.93765
114676	NA	NA	TG(22:0/22:5(7Z,10Z,13Z,16Z,19Z)/22:5(4Z,7Z,10Z,13Z,16Z));TG(24:0/20:5(5Z,8Z,11Z,14Z,17Z)/22:5(7Z,10Z,13Z,16Z,19Z));TG(20:4(5Z,8Z,11Z,14Z)/24:1(15Z)/22:5(4Z,7Z,10Z,13Z,16Z));TG(22:4(7Z,10Z,13Z,16Z)/24:1(15Z)/20:5(5Z,8Z,11Z,14Z,17Z));TG(24:1(15Z)/22:5(4Z,7Z,10Z,13Z,16Z)/20:4(8Z,11Z,14Z,17Z));TG(22:5(7Z,10Z,13Z,16Z,19Z)/22:0/22:5(7Z,10Z,13Z,16Z,19Z));TG(22:1(13Z)/22:5(7Z,10Z,13Z,16Z,19Z)/22:4(7Z,10…	19.3336173421048;19.3336173421048;19.3336173421048;19.3336173421048;19.3336173421048;19.3336173421048;19.3336173421048;19.3336173421048;19.3336173421048;19.3336173421048;19.3336173421048;19.3336173421048;19.3336173421048;19.3336173421048;19.3336173421048;19.3336173421048;19.3336173421048;19.3336173421048;19.3336173421048;19.3336173421048;19.3336173421048;19.3336173421048;19.3336173421048;19.33361…	MS1 mz matched	1038.65	174.905	707.277	2705.62	1.63205	0.00215473	0.0284983	0.26141	-1.93561
26405	NA	NA	Nedaplatin	23.8738	MS1 mz matched	302.026	49.8045	29940.7	114398	1.68708	0.0172541	0.0780308	0.261725	-1.93387
65568	NA	NA	Cortolone-3-glucuronide;	0.53072926877715;	MS1 mz matched	541.262	294.762	20294.3	77330.6	1.54839	0.02434	0.0970063	0.262436	-1.92996
84142	NA	NA	(N-acetylneuraminosyl(a2-6)lactosamine);3-Sialyl-N-acetyllactosamine;6-Sialyl-N-acetyllactosamine;alpha-N-Acetylneuraminyl-2,6-beta-D-galactosyl-1,4-N-acetyl-beta-D-glucosamine	-23.717653197455;-23.717653197455;-23.717653197455;-23.717653197455	MS1 mz matched	673.584	46.168	2505.94	9521.02	1.59669	0.0343208	0.118437	0.263201	-1.92576
63668	NA	NA	Chondroitin 6-sulfate;	17.9399445082119;	MS1 mz matched	529.135	361.467	4943.05	18778.2	1.51874	0.00177124	0.0268625	0.263234	-1.92558
37431	NA	NA	Corchoionol C 9-glucoside;Citroside A;Sonchuionoside C;Sufentanil	-0.175818340104446;-0.175818340104446;-0.175818340104446;-22.785955979625	MS1 mz matched	367.176	221.318	567.491	2155.72	1.48101	0.00502294	0.0432827	0.263248	-1.9255
3895	Betaine	0.8492	NA	NA	MS2 reverse	138.055	40.575	81513.6	309497	1.65719	0.0141833	0.0699103	0.263374	-1.92481
27660	NA	NA	(E)-1-O-Cinnamoyl-beta-D-glucose;(E)-2-O-Cinnamoyl-beta-D-glucopyranose;1-Pentadecanecarboxylic acid;trans-Cinmoyl beta-D-glucoside;1-O-trans-Cinmoyl-beta-D-glucopyranose;Mellitoxin;Hyenchin;Picrotin	-20.9586904420851;-20.9586904420851;-20.9586904420851;-21.1105711511964;-21.1105711511964;-21.1105711511964	MS1 mz matched	309.099	320.123	33406.6	126492	1.61674	0.0135679	0.0682781	0.264101	-1.92084
69489	NA	NA	LysoPC(17:0);LysoPE(0:0/20:0);LysoPE(20:0/0:0);rbomycin	-6.16376061186096;-6.16376061186096;-6.16376061186096;19.044429082393	MS1 mz matched	568.361	175.989	64196.4	242210	1.58475	0.00497532	0.0430903	0.265044	-1.9157
57837	NA	NA	Butyl oleate sulfate;	4.12231822404016;	MS1 mz matched	493.278	208.198	3206.38	12061	1.50529	0.00142144	0.0249376	0.265848	-1.91133
31130	NA	NA	Carnosol;3,3,4,4-Tetrahydroxy-5,5-diisopropyl-2,2-dimethylbiphenyl;Yucalexin P15;Yucalexin P8;Momilactone B;Carnosol;Gibberellin A15;Dicyclohexyl phthalate;Methyl gibberellin A9	-9.23184716046095;-9.23184716046095;-9.23184716046095;-9.23184716046095;-9.23184716046095;-9.20368123030974;-9.20368123030974;-9.20368123030974;-9.20368123030974	MS1 mz matched	329.18	289.51	4280.26	16099.8	1.58967	0.00192734	0.0278205	0.265857	-1.91128
42568	NA	NA	Pipazethate;alpha-Acetolactate decarboxylase (enzyme preparation from bacillus subtilis recombinant);Colchicine;N-Formyldemecolcine	6.9871439637712;6.9871439637712;-9.3910286440514;-9.3910286440514	MS1 mz matched	398.164	261.572	8539.32	32098.8	1.60449	0.00523171	0.0441252	0.266032	-1.91033
7358	Dihydrouracil	0.9992	NA	NA	MS2 reverse	173.057	292.285	27245.9	102302	1.44717	0.00465334	0.0424168	0.266328	-1.90873
22658	NA	NA	Apiole;Monobutylphthalate;Isodillapiole;5-(3,4-Methylenedioxyphenyl)pentanoic acid;Piperonyl isobutyrate;5-(3-Methoxy-4-hydroxyphenyl)-gamma-valerolactone;Vanillin isobutyrate;Monoisobutyl phthalic acid;(Z)-3-(2,4,5-Trimethoxyphenyl)-2-propenal;Dihydrodeoxy-8-epiaustdiol;2,3-Dihydro-3-hydroxy-6-methoxy-2,2-dimethyl-4H-1-benzopyran-4-one;Dillapiol;Apiole;Dillapiole;Dillapiol;Diethyl phthalate;Diet…	-5.44330814622767;-5.44330814622767;-5.44330814622767;-5.44330814622767;-5.44330814622767;-5.44330814622767;-5.44330814622767;-5.44330814622767;-5.44330814622767;-5.44330814622767;-5.44330814622767;-5.44330814622767;-5.40323437614893;-5.40323437614893;-5.	MS1 mz matched	281.097	279.918	4114.9	15410	1.56633	0.00723135	0.051429	0.267027	-1.90494
112089	NA	NA	TG(18:1(11Z)/22:4(7Z,10Z,13Z,16Z)/22:5(7Z,10Z,13Z,16Z,19Z));TG(18:1(9Z)/22:5(7Z,10Z,13Z,16Z,19Z)/22:4(7Z,10Z,13Z,16Z));TG(22:5(4Z,7Z,10Z,13Z,16Z)/20:0/20:5(5Z,8Z,11Z,14Z,17Z));TG(22:1(13Z)/18:4(6Z,9Z,12Z,15Z)/22:5(7Z,10Z,13Z,16Z,19Z));TG(20:3(5Z,8Z,11Z)/22:4(7Z,10Z,13Z,16Z)/20:3(5Z,8Z,11Z));TG(20:1(11Z)/20:4(8Z,11Z,14Z,17Z)/22:5(7Z,10Z,13Z,16Z,19Z));TG(20:4(5Z,8Z,11Z,14Z)/22:2(13Z,16Z)/20:4(5Z,8Z…	-2.54185546303666;-2.54185546303666;-2.54185546303666;-2.54185546303666;-2.54185546303666;-2.54185546303666;-2.54185546303666;-2.54185546303666;-2.54185546303666;-2.54185546303666;-2.54185546303666;-2.54185546303666;-2.54185546303666;-2.54185546303666;-2.	MS1 mz matched	982.531	236.075	991.632	3710.91	1.70041	0.0421118	0.135329	0.267221	-1.9039
77614	NA	NA	(-)-Epigallocatechin 3,5-di-gallate;(-)-Epigallocatechin 3,3-di-gallate;(-)-Epigallocatechin 3,4-di-gallate;	-14.5386986474793;-14.5386986474793;-14.5386986474793;	MS1 mz matched	626.107	478.626	7962.33	29782.4	1.4574	0.009055	0.0571134	0.26735	-1.9032
5797	Acetyl-DL-Valine	0.6753	NA	NA	MS2 forward	158.082	289.499	4324.24	16148.6	1.53899	0.00471107	0.0424168	0.267777	-1.90089
61040	NA	NA	Sulfolithocholylglycine;DAMGO;(D-Ala(2)-mephe(4)-gly-ol(5))enkephalin;Tyr-D-Ala-Gly-MePhe-Gly-ol	-17.5747543011979;16.1764427959203	MS1 mz matched	512.267	148.46	324831	1.21265e+06	1.54008	0.0128958	0.0662789	0.267869	-1.9004
32748	NA	NA	noroxymorphone;(R,S)-Norlaudanosoline;Pipermethystine;(S)-Norlaudanosoline;(S)-Tetrahydropapaveroline;Tetrahydropapaveroline;(R,S)-Norlaudanosoline;Norlaudanosoline;(R)-Norlaudanosoline;(R)-Tetrahydropapaveroline;Brunsvigine;(-)-Brunsvigine;3alpha-Pancracine;Lycorine;3-Demethoxypiplartine;Hamayne;Bulbispermine;ngustine;Pancracine;11-Hydroxyvittatine	0.842865615050787;0.842865615050787;0.842865615050787;0.696583051182273;0.696583051182273;0.696583051182273;0.696583051182273;0.696583051182273;0.696583051182273;0.696583051182273;0.696583051182273;0.696583051182273;0.696583051182273	MS1 mz matched	339.109	319.45	19629.7	72956.9	1.60437	0.00726885	0.051429	0.269059	-1.894
77763	NA	NA	dTDP-D-mycaminose;dTDP-alpha-D-mycaminose;dTDP-3-dimethylamino-3,6-dideoxy-alpha-D-galactopyranose;dTDP-D-ravidosamine;dTDP-N-hydroxy-beta-L-evernosamine	15.4748133501492;15.4748133501492;15.4748133501492	MS1 mz matched	627.128	442.477	5466.53	20302.7	1.4753	0.00200519	0.0280272	0.269252	-1.89297
73554	NA	NA	Clomiphene citrate;Clomifene citrate	-0.541731	MS1 mz matched	597.083	378.719	2511.74	9303.59	1.46722	0.00933193	0.0579896	0.269975	-1.8891
60824	NA	NA	3-(4-Hydroxy-3-methoxyphenyl)-1,2-propanediol 2-O-(galloyl-glucoside);	-9.05295894300567;	MS1 mz matched	511.148	378.029	35751.6	132121	1.52398	0.000695798	0.0184574	0.270598	-1.88577
50614	NA	NA	1-O-beta-D-Glucopyranosylaloeemodin;Dihydrodaidzein 7-O-glucuronide;Kaempferol 3-O-alpha-L-rhamnofuranoside;Isogenistein 7-glucoside;Glucoemodin;Apigenin 4-O-glucoside;Cosmosiin;6-Hydroxydaidzein 4-glucoside;Genistin;1,8-Dihydroxy-3-hydroxymethylanthraquinone 8-O-b-D-glucoside;Genistein 5-glucoside;alpha-Rhamnorobin;w-O-beta-D-Glucopyranosylaloeemodin;6-C-Fucosylluteolin;Vitexin;Apigenin 8-C-gluc…	-3.81133644478103;-3.81133644478103;-3.81133644478103;-3.81133644478103;-3.81133644478103;-3.81133644478103;-3.81133644478103;-3.81133644478103;-3.81133644478103;-3.81133644478103;-3.81133644478103;-3.81133644478103;-3.81133644478103;-3.81133644478103;-3.	MS1 mz matched	448.134	179.806	9762.34	36031.2	1.53658	0.0242933	0.0969765	0.270941	-1.88395
95487	NA	NA	PE(18:0/20:2(11Z,14Z));PE(14:1(9Z)/24:1(15Z));PE(18:1(11Z)/20:1(11Z));PE(20:1(11Z)/18:1(11Z));PE(24:1(15Z)/14:1(9Z));PE(16:1(9Z)/22:1(13Z));PE(18:1(9Z)/20:1(11Z));PE(20:1(11Z)/18:1(9Z));PE(16:0/22:2(13Z,16Z));PE(22:2(13Z,16Z)/16:0);PE(18:2(9Z,12Z)/20:0);PE(22:1(13Z)/16:1(9Z));PC(20:2(11Z,14Z)/15:0);PC(15:0/20:2(11Z,14Z));PE(20:0/18:2(9Z,12Z));PE-NMe2(18:1(9Z)/18:1(9Z));PE(20:2(11Z,14Z)/18:0);	-15.0874228130685;-15.0874228130685;-15.0874228130685;-15.0874228130685;-15.0874228130685;-15.0874228130685;-15.0874228130685;-15.0874228130685;-15.0874228130685;-15.0874228130685;-15.0874228130685;-15.0874228130685;-15.0874228130685;-15.0874228130685;-15	MS1 mz matched	771.075	464.183	983.176	3627.79	1.40057	0.0171947	0.0778557	0.271012	-1.88357
70389	NA	NA	dTDP-beta-L-rhodinose	-23.2517	MS1 mz matched	575.095	355.377	1525.07	5626.94	1.2659	0.0433218	0.137903	0.271029	-1.88348
103209	NA	NA	Malomoyl-CoA	-22.7219	MS1 mz matched	851.576	37.871	11273.9	41473.1	1.5344	0.00844419	0.0552298	0.271836	-1.87919
83049	NA	NA	Coroloside;	-17.4631930639852;	MS1 mz matched	665.35	208.198	6750.93	24755.3	1.55217	0.000113197	0.00928588	0.272706	-1.87458
20673	NA	NA	Flonicamid	-3.05465	MS1 mz matched	269.175	223.517	2952.71	10822.1	1.55228	0.000833684	0.0197759	0.272841	-1.87387
54574	NA	NA	Chicoric acid;D-Chicoric acid;Chicoric acid	-22.8358166837681;-22.8358166837681;-22.7809748484551	MS1 mz matched	473.052	456.964	5247.17	19196.3	1.27963	0.0400907	0.131085	0.273343	-1.87122
65254	NA	NA	Oleuropein;Oleuroside;Orientaloside;Torachrysone 8-(2-apiosylglucoside);Oleuropein;10-Deoxygeniposide tetraacetate;7-Deoxygardoside metyl ester tetraacetate	5.42500040880527;5.42500040880527;5.42500040880527;5.42500040880527;5.40852446107014;5.40852446107014;5.40852446107014	MS1 mz matched	539.187	248.365	1140.96	4160.96	1.53808	0.00659031	0.0497796	0.274206	-1.86667
8658	NA	NA	Foscarnet;2-Hydroxyethylphosphote;(2-Hydroxyethyl)-phosphonic acid	21.4276701058619;-1.58719829349708	MS1 mz matched	185.022	369.183	16113.5	58714.8	1.5626	0.00703944	0.0509646	0.274437	-1.86545
83013	NA	NA	7(1)-Hydroxychlorophyllide a;Bacteriochlorophyllide b	16.0258215654554;16.0258215654554	MS1 mz matched	665.212	143.902	1651.05	6004.82	1.52487	0.000798493	0.0194811	0.274954	-1.86274
46892	hydrocortisone 21-acetate	0.7328	NA	NA	MS2 reverse	425.198	79.767	11417.2	41491.7	1.50369	0.00811125	0.0542058	0.275169	-1.86161
46451	NA	NA	Chlorophenol red;	-3.22609605761822;	MS1 mz matched	422.266	177.56	32989.9	119847	1.54209	0.00399109	0.0398274	0.275267	-1.86109
44043	L-Tryptophan	0.9514	NA	NA	MS2 reverse	407.164	378.699	11295.2	41011.6	1.34745	0.0159232	0.0739782	0.275415	-1.86032
67965	NA	NA	Neoacrimarine K;	-0.609459245818491;	MS1 mz matched	558.184	23.738	1750.49	6347.67	1.69539	0.00827767	0.0549567	0.275768	-1.85847
47220	NA	NA	Strictosidine aglycone;Baloxine;Mitraphylline;Horhammericine;Dialdehyde;Uncarine A;Uncarine B;Formosamine;Uncarine C;Uncarine D;Speciophylline;Uncarine E;Uncarine F	11.9508840394193;11.9508840394193;11.9508840394193;11.9508840394193;11.9508840394193;11.9508840394193;11.9508840394193;11.9508840394193;11.9508840394193;11.9508840394193;11.9508840394193	MS1 mz matched	427.195	321.429	2123.57	7681.76	1.53819	0.000329248	0.0147836	0.276443	-1.85495
42526	NA	NA	Vitisidin A;	16.0194308145263;	MS1 mz matched	398.074	454.962	30315.1	109370	1.47683	0.00264733	0.0310866	0.27718	-1.85111
66645	NA	NA	Quercetin 3-(6-malonyl-glucoside);Quercetin 3-O-(6-O-malonyl-beta-D-glucoside);Quercetin 3-O-malonylglucoside;Quercetin-3-O-(6-malonylglucoside)	-3.19144370239329;-3.24597947387356	MS1 mz matched	549.094	392.286	5234.57	18866.1	1.48195	0.00182086	0.0269794	0.277459	-1.84965
23635	NA	NA	L-Glutamic acid 5-phosphate;L-Glutamyl 5-phosphate;L-Glutamate 5-phosphate;alpha-D-Glutamyl phosphate;L-Glutamyl 1-phosphate;alpha-L-Glutamyl phosphate	3.52253453416487;3.52253453416487;3.52253453416487;3.52253453416487	MS1 mz matched	286.128	317.015	13210.5	47588.1	1.34514	0.014254	0.0700489	0.2776	-1.84892
50967	NA	NA	Piscerythramine	15.0902	MS1 mz matched	450.206	293.542	9251.78	33103.4	1.59678	0.000609724	0.0171263	0.279482	-1.83917
65245	NA	NA	Ustiloxin C;7-Epiloganin tetraacetate	-13.5507092585298;-5.19531797935481	MS1 mz matched	539.167	368.827	7811.58	27949.7	1.42613	0.00549974	0.0451509	0.279487	-1.83915
49356	NA	NA	N-desalkyludenafil;	-2.65311060250699;	MS1 mz matched	440.12	401.258	12872.8	46041.4	1.59067	0.0101308	0.0596848	0.279591	-1.83861
94669	NA	NA	Avermectin A1b monosaccharide;Avermectin B1a monosaccharide	-6.31509351278199;-6.31509351278199	MS1 mz matched	763.369	132.785	2124.18	7581.31	1.22194	0.0465978	0.144656	0.280186	-1.83555
25861	NA	NA	Procymidone	-2.47335	MS1 mz matched	299.024	362.527	25892.4	92296	1.52228	0.00326915	0.0353728	0.280537	-1.83374
15099	NA	NA	3,4-Dihydro-7-methoxy-2-methylene-3-oxo-2H-1,4-benzoxazine-5-carboxylic acid;Benzoxazolite	-21.6977	MS1 mz matched	234.042	381.967	7295.14	25984.1	1.57922	0.0132377	0.0675436	0.280754	-1.83262
65972	NA	NA	Doxorubicinol aglycone;Doxorubicin-semiquinone;Doxorubicinol;alpha-D-Galactosyl-N-acetyllactosamine;alpha-D-Galactosyl-1,3-beta-D-galactosyl-1,4-N-acetyl-D-glucosamine	-8.55922242747043;-8.55922242747043;-8.55922242747043;-19.3611247045558;-19.3611247045558	MS1 mz matched	544.185	281.713	12093.3	42978.6	1.52531	0.004978	0.0430903	0.28138	-1.82941
103156	NA	NA	PE(20:3(5Z,8Z,11Z)/24:1(15Z));PE(22:2(13Z,16Z)/22:2(13Z,16Z));PE(24:1(15Z)/20:3(8Z,11Z,14Z));PE(20:4(8Z,11Z,14Z,17Z)/24:0);PE(24:0/20:4(8Z,11Z,14Z,17Z));PE(24:1(15Z)/20:3(5Z,8Z,11Z));PE(22:0/22:4(7Z,10Z,13Z,16Z));PE(24:0/20:4(5Z,8Z,11Z,14Z));PE(20:4(5Z,8Z,11Z,14Z)/24:0);PE(22:4(7Z,10Z,13Z,16Z)/22:0);PE(20:3(8Z,11Z,14Z)/24:1(15Z));	-10.0913549239843;-10.0913549239843;-10.0913549239843;-10.0913549239843;-10.0913549239843;-10.0913549239843;-10.0913549239843;-10.0913549239843;-10.0913549239843;-10.0913549239843;-10.0913549239843;	MS1 mz matched	851.191	393.895	1114.53	3956.03	1.54219	0.000485441	0.0162318	0.281729	-1.82762
43730	NA	NA	Kiwiionoside;Flurogestone acetate;9alpha-Fluoro-11-hydroxy,17alpha-acetoxyprogesterone;9-Fluoro-11beta,17-dihydroxypregn-4-ene-3,20-dione 17-acetate	1.76579070658834;13.2934333393615	MS1 mz matched	405.211	286.921	12574.6	44628.8	1.26564	0.0365644	0.123483	0.281759	-1.82747
33525	NA	NA	10,20-Dihydroxyeicosanoic acid;	-1.91639287469595;	MS1 mz matched	343.283	45.8915	17748.2	62974.7	1.55539	0.000144016	0.0100081	0.28183	-1.8271
35103	NA	NA	Idoxuridine;Chlorogete;Chlorogenic acid;Caffeoyl quinic acid;trans-5-O-Caffeoyl-D-quite;Scopolin;Biflorin;Neochlorogenic acid;trans-Neochlorogenic acid;Neochlorogete	-16.5151786861975;-6.91339699424061;-6.91339699424061;-6.91339699424061;-6.91339699424061	MS1 mz matched	353.093	180.537	2301.88	8154.38	1.40358	0.00930782	0.0579859	0.282288	-1.82476
42559	NA	NA	Adlumidiceine;Narcotoline;Alanycarb	-5.43229075986138;-5.43229075986138;2.59014262575038	MS1 mz matched	398.13	402.059	213285	753613	1.55981	0.00739473	0.0516062	0.283017	-1.82104
73352	NA	NA	Pipercyclobutanamide B;Dipiperamide D;Berbamunine;(1S)-1,2,3,4-Tetrahydro-1-[[4-[2-hydroxy-5-[[(1R)-1,2,3,4-tetrahydro-7-hydroxy-6-methoxy-2-methyl-1-isoquinolinyl]methyl]phenoxy]phenyl]methyl]-6-methoxy-2-methyl-7-isoquinolinol;Guattegaumerine;N,N-Dimethyllindoldhamine;Magnoline	-1.06106331853987;-1.06106331853987;-0.999012894029103;-0.999012894029103;-0.999012894029103	MS1 mz matched	595.288	225.821	21572.9	76115.6	1.5528	2.34588e-05	0.00832938	0.283423	-1.81897
99276	NA	NA	Phyllanthusol A;Nogalamycin	10.3158953554525;-9.01810492531643	MS1 mz matched	808.268	401.691	660.681	2331.01	1.56563	0.000952436	0.0211681	0.283432	-1.81893
42434	NA	NA	Ramipril Diketopiperazine;Mitragynine;Pholcodine;Desacetoxyvindoline;16-Methoxy-2,3-dihydro-3-hydroxy-N-methyltabersonine;Deacetoxyvindoline;Mitragynine	3.05559313072075;3.05559313072075;3.05559313072075;2.94886803947964;2.94886803947964	MS1 mz matched	397.222	162.661	44852.5	158156	1.5974	0.0134178	0.0678509	0.283596	-1.81809
56035	NA	NA	2-(alpha-Hydroxypropyl)thiamine diphosphate;2-Hydroxypropyl-ThPP	0.197687	MS1 mz matched	482.087	327.95	1852.59	6532.23	1.56641	8.47682e-05	0.00888311	0.283608	-1.81803
42192	NA	NA	Cypermethrin;alpha-Cypermethrin;Alphamethrin	9.15498963789033;9.15498963789033	MS1 mz matched	396.058	453.587	35542.2	125221	1.45534	0.0155997	0.0734439	0.283836	-1.81687
53496	NA	NA	(閸?-Flufenprox;Neoastilbin;(2S,3S)-Taxifolin 3-rhamnoside;2,3,4,4,6-Peptahydroxychalcone 4-O-glucoside;PHC 4-O-glucoside;2,3,4,4,6-Pentahydroxychalcone 4-O-beta-D-glucoside;Astilbin;Neocarthamin	2.31737710500713;12.8855615505996;12.8855615505996;12.8855615505996;12.8855615505996	MS1 mz matched	466.135	253.755	12869.5	45341.1	1.54262	0.00249713	0.030318	0.283836	-1.81687
89049	NA	NA	ADP-Ribosyl-L-arginine;N(omega)-(ADP-D-ribosyl)-L-arginine;Nomega-(ADP-D-ribosyl)-L-arginine	-19.2635965722676;-19.2852692385547	MS1 mz matched	714.159	473.656	6309.61	22201.3	1.50299	0.00427479	0.0408963	0.2842	-1.81502
97066	NA	NA	3-Deoxydihydrostreptomycin 6,3-bis-phosphate;3-Deoxydihydrostreptomycin 3alpha,6-bisphosphate	17.7388080152805;17.7388080152805	MS1 mz matched	786.249	399.435	2184.09	7671.1	1.47536	0.00115396	0.0233935	0.284717	-1.8124
100108	NA	NA	TG(14:1(9Z)/15:0/18:2(9Z,12Z));TG(16:1(9Z)/14:1(9Z)/18:1(11Z));TG(14:0/16:0/18:3(6Z,9Z,12Z));TG(15:0/20:2n6/14:1(9Z));TG(16:0/14:0/18:3(6Z,9Z,12Z));TG(14:1(9Z)/16:1(9Z)/18:1(11Z));TG(14:1(9Z)/16:1(9Z)/18:1(9Z));TG(14:0/18:3(6Z,9Z,12Z)/16:0);TG(14:1(9Z)/14:1(9Z)/20:1(11Z));TG(15:0/14:1(9Z)/18:2(9Z,12Z));TG(15:0/18:3(9Z,12Z,15Z)/15:0);TG(15:0/15:0/18:3(6Z,9Z,12Z));TG(16:1(9Z)/14:0/18:2(9Z,12Z))[iso…	10.4833236528215;10.4833236528215;10.4833236528215;10.4833236528215;10.4833236528215;10.4833236528215;10.4833236528215;10.4833236528215;10.4833236528215;10.4833236528215;10.4833236528215;10.4833236528215;10.4833236528215;10.4833236528215;10.4833236528215;10.4833236528215;10.4833236528215;10.4833236528215;10.4833236528215;10.4833236528215;10.4833236528215;10.4833236528215;10.4833236528215;10.48332…	MS1 mz matched	817.303	369.124	542.086	1903	1.56855	0.0016187	0.026446	0.284859	-1.81168
34818	5,6,7,8-tetrahydro-2-Naphthoic Acid	0.9141	NA	NA	MS2 reverse	351.167	296.002	5358.81	18802.4	1.4159	0.0107647	0.0609791	0.285006	-1.81093
28033	NA	NA	3-Hydroxytetradecanedioic acid;	-11.0289656224213;	MS1 mz matched	311.114	237.924	260052	908226	1.56123	0.00208626	0.0280552	0.286329	-1.80425
47203	Estrone-3-glucuronide	0.6948	NA	NA	MS2 reverse	427.169	262.225	1501.15	5240.37	1.44336	0.00338911	0.0358838	0.28646	-1.8036
32579	NA	NA	Cinacalcet;Uplandicine;7-Acetyl-9-echimidinylretronecine	7.18340532586185;-16.2383657709304	MS1 mz matched	338.143	346.103	5451.52	19024.4	1.49914	0.00854224	0.0556035	0.286554	-1.80312
36311	NA	NA	Anisotropine Methylbromide;Anisotropine methylbromide;Methyloctatropine bromide	-9.5937652231144;-9.47775178755979	MS1 mz matched	360.158	183.353	2794.64	9730.75	1.5278	0.00402795	0.0398274	0.287197	-1.79989
44320	NA	NA	(5a,6a,8a,11a)-8-Hydroxy-2-oxo-1(10),3-guaiadien-12,6-olide-15-al 8-(4-hydroxyphenylacetate);Lactupicrin;(-)-cis-Rotenolone;Lactupicrin;12a-Hydroxyrotenone;Sumatrol;Tephrosin;Toxicarol;alpha-Toxicarol	-24.3282387892677;-24.3282387892677;-24.3282387892677;-24.442588152329;-24.442588152329;-24.442588152329;-24.442588152329;-24.442588152329	MS1 mz matched	409.127	269.58	26632.3	92709.1	1.52948	0.00468436	0.0424168	0.287267	-1.79953
79160	NA	NA	Heparan sulfate;	-10.9800132388558;	MS1 mz matched	636.502	42.309	2294.6	7985.6	1.48941	0.0163175	0.075292	0.287342	-1.79916
54348	Grayanotoxin I	0.6096	NA	NA	MS2 reverse	471.259	145.501	17794.8	61925.5	1.64451	0.0450964	0.141705	0.287358	-1.79908
36482	NA	NA	Garcinia lactone dibutyl ester;	-21.6891995780804;	MS1 mz matched	361.148	207.674	3943.36	13701.7	1.32452	0.0142491	0.0700489	0.2878	-1.79686
57838	NA	NA	(12S,15S)-15-O-Demethyl-10,29-dideoxy-11,12-dihydro-striatin C;Erinacine C;	-11.1426882426448;-11.1426882426448;	MS1 mz matched	493.277	191.018	6404.43	22240.5	1.35847	0.00922038	0.0575865	0.287963	-1.79605
81290	NA	NA	Ansatrienin A	7.70027	MS1 mz matched	652.366	177.422	37540	130198	1.53116	0.0085728	0.0556555	0.288331	-1.7942
82853	NA	NA	Campesteryl elaidate;alpha-Amyrin palmitate;DH;DPNH;Reduced nicotimide adenine dinucleotide;alpha-DH	-7.81806520335379;-7.81806520335379;-5.71321352033378;-5.71321352033378	MS1 mz matched	664.107	383.233	2064.04	7154.3	1.52059	0.00947884	0.0582646	0.288504	-1.79334
49244	NA	NA	Angeolide;Levistolide A;Kinocoumarin;Conferone;Gancaonin U;Tokinolide A;(3x,5a,9x,10b)-O-(6-Oxo-7-drimen-11-yl)umbelliferone;Norbixin;Angelicolide;Norbixin;Chlorophorin	-15.1483924068483;-15.1483924068483;-15.1483924068483;-15.1483924068483;-15.1483924068483;-15.1483924068483;-15.1483924068483;-15.1483924068483;-15.1483924068483;-15.2551770284967;-15.2551770284967	MS1 mz matched	439.206	221.086	1462.74	5069.39	1.54287	0.001801	0.0268625	0.288543	-1.79314
43994	NA	NA	Tetracenomycin E;Tetracenomycin B2;8-Demethyltetracenomycin A2	21.9878481049964;21.9878481049964	MS1 mz matched	407.093	113.725	1678.42	5811.96	1.47994	0.0156197	0.0734679	0.288787	-1.79192
62436	NA	NA	Melampodinin	-22.4063	MS1 mz matched	521.144	400.985	5897.37	20373	1.41274	0.00361238	0.0375232	0.28947	-1.78851
42755	NA	NA	Canrenone;Piperochromenoic acid;Norethindrone acetate;Norethisterone acetate;17-Hydroxy-3-oxo-17alpha-preg-1,4-diene-21-carboxylic acid, gamma-lactone	9.27443956970999;9.27443956970999;9.40612656293828;9.40612656293828	MS1 mz matched	399.219	101.484	15277	52773.2	1.63392	0.0490543	0.147807	0.289483	-1.78845
82889	NA	NA	Acteoside;Isoacteoside;Forsythiaside;Verbascoside;Acteoside;Methyl hesperidin;Magnoloside A	10.540600552256;10.540600552256;10.5734426519458;10.5734426519458;10.5734426519458;10.5734426519458	MS1 mz matched	664.23	29.429	848.484	2926.49	1.50217	0.0105584	0.0607742	0.289932	-1.78621
46251	NA	NA	3-(1,1-Dimethylallyl)scopoletin 7-glucoside;9-Bromo-11beta-hydroxy-16alpha-methylpregn-4-ene-3,20-dione	-23.2209442317401;5.1629093936314	MS1 mz matched	421.148	452.852	39454.1	135873	2.08588	0.0384477	0.127831	0.290374	-1.78401
99682	NA	NA	Tubulysin E	-18.1586	MS1 mz matched	812.42	174.1	1807.63	6222.35	1.53992	0.00168259	0.0266942	0.290506	-1.78336
29543	NA	NA	10-Acetylpanaxytriol;5-Carboxy-alpha-chromanol;Oryzalide A;Oryzalide B;[8]-Gingerdione;Testolate;10beta-Hydroxy-6beta-isobutyrylfuranoeremophilane	-5.7760998307966;-5.7760998307966;-5.7760998307966;-5.7760998307966;-5.7760998307966;-5.90289532635831;-5.90289532635831	MS1 mz matched	319.197	30.2985	10503.6	36103.3	1.38626	0.00771803	0.0527464	0.290932	-1.78124
37203	NA	NA	Lansoprazole sulfone;Hydroxylansoprazole;5-hydroxylansoprazole;	-9.85948566733491;-9.85948566733491;-9.85948566733491;	MS1 mz matched	366.048	446.872	13770.8	47254.7	1.43019	0.0108288	0.0610486	0.291417	-1.77885
100147	NA	NA	Staphyloxanthin	-3.29844	MS1 mz matched	817.566	40.619	1558.08	5344.43	1.48133	0.0212847	0.0883252	0.291533	-1.77827
105322	NA	NA	TG(14:1(9Z)/18:4(6Z,9Z,12Z,15Z)/20:5(5Z,8Z,11Z,14Z,17Z));TG(14:1(9Z)/20:5(5Z,8Z,11Z,14Z,17Z)/18:4(6Z,9Z,12Z,15Z));TG(18:4(6Z,9Z,12Z,15Z)/14:1(9Z)/20:5(5Z,8Z,11Z,14Z,17Z));C-1027 Chromophore;C-1027	-11.5028715080069;-11.5028715080069;-11.5028715080069;20.6346800664793	MS1 mz matched	878.227	479.555	2194.43	7526.57	1.44752	0.00155372	0.0260751	0.291557	-1.77815
28614	NA	NA	Mannitol 1-phosphate;Sorbitol-6-phosphate;3-Hydroxy-geranylhydroquinone	16.4027164424287;16.4027164424287;-3.43305859964569	MS1 mz matched	314.16	266.649	7470.79	25621.5	1.47912	0.0108635	0.0610486	0.291583	-1.77802
57845	NA	NA	Makisterone B;Makisterone A	-24.960127398188;-24.960127398188	MS1 mz matched	493.312	208.518	3593.72	12324.8	1.45977	0.00109195	0.0225608	0.291584	-1.77802
91849	NA	NA	Auranofin;	-16.2126151833808;	MS1 mz matched	737.476	43.947	12979.1	44474.8	1.43577	0.00481419	0.0427508	0.29183	-1.7768
6505	Atrolactic acid	0.9923	NA	NA	MS2 reverse	165.056	32.744	17914.7	61346.5	1.50497	0.0470548	0.145196	0.292024	-1.77584
77363	NA	NA	Peonidin 3-sophoroside;Petunidin 3-rhamnoside 5-glucoside;4-O-Methyldelphinidin 3-O-rutinoside;Petunidin 3-rutinoside;	9.82122083014941;9.82122083014941;9.82122083014941;9.82122083014941;	MS1 mz matched	624.179	363.077	6190.28	21141.1	1.50041	0.000682883	0.0183117	0.292808	-1.77197
37419	NA	NA	Testosterone sulfate;Epitestosterone sulfate;Dehydroepiandrosterone sulfate;Dehydroepiandrosterone sulfate;3beta-Hydroxyandrost-5-en-17-one 3-sulfate;DHEA sulfate	-2.02273028032822;-2.02273028032822;-2.02273028032822;-1.90131780335543	MS1 mz matched	367.149	355.25	5189.12	17696.4	1.49871	0.0409808	0.132851	0.29323	-1.7699
20316	NA	NA	Histidinyl-Hydroxyproline;Acetylcarnosine;Hydroxyprolyl-Histidine;Pentostatin;Dexrazoxane;Deoxycoformycin;Pentostatin	6.88132021989784;6.88132021989784;6.88132021989784;6.88132021989784;6.88132021989784;6.71348201459254	MS1 mz matched	267.109	313.936	66707.3	227155	1.50846	0.00323106	0.0350753	0.293664	-1.76776
29658	NA	NA	L-L-Homoglutathione;gamma-L-Glutamyl-L-cysteinyl-beta-alanine;S-Methyl GSH;S-Methylglutathione	-1.42012074908523;-1.55714973080985;-1.55714973080985	MS1 mz matched	320.097	442.722	8098.43	27506.5	1.28444	0.0185104	0.0818371	0.294418	-1.76406
10982	Isobutyrylglycine	0.9946	NA	NA	MS2 reverse	204.087	358.769	43040.9	146051	1.34821	0.00987191	0.059428	0.294698	-1.76269
56377	NA	NA	Nocardicin D	-22.9419	MS1 mz matched	484.132	287.223	5658.43	19124.9	1.49484	0.00137805	0.0246237	0.295868	-1.75698
72351	NA	NA	GDP-L-fucose;ADP-Mannose;ADP-glucose;GDP-D-Rhamnose;UDP-2-acetamido-4-dehydro-2,6-dideoxyglucose;UDP-2-acetamido-2,6-dideoxy-alpha-D-xylo-hexos-4-ulose;UDP-2-acetamido-2,6-dideoxy-alpha-D-xylo-hex-4-ulose;UDP-2-acetamido-2,6-dideoxy-beta-L-arabino-hexos-4-ulose;UDP-2-acetamido-2,6-dideoxy-beta-L-arabino-hex-4-ulose	-19.852659331429;-19.852659331429;-19.852659331429;-19.852659331429;-14.2532711256178;-14.2532711256178	MS1 mz matched	588.329	171.871	7051.99	23782	1.31163	0.0173461	0.0781531	0.296527	-1.75377
83221	NA	NA	Vescalin;	23.7890104043355;	MS1 mz matched	667.062	474.303	2137.96	7199.73	1.43312	0.0012578	0.0238692	0.29695	-1.75171
34306	NA	NA	(S)-5-Diphosphomevalonic acid;(R)-Mevalonic acid-5-pyrophosphate;Citrus Red No.2;Citrus Red 2	0.324552142487937;0.324552142487937;2.92097686554339	MS1 mz matched	348.128	436.068	1938.19	6524.74	1.38291	0.00835008	0.0549671	0.297052	-1.75121
47186	NA	NA	Eupachloroxin	14.4818	MS1 mz matched	427.125	300.451	150222	505482	1.5258	0.00135606	0.0243302	0.297185	-1.75057
2382	NA	NA	Purine;Purine;Purine base	3.36461096732261;3.33212266209167	MS1 mz matched	119.034	291.594	282886	949225	1.49742	0.000350509	0.0147836	0.298018	-1.74653
25755	NA	NA	N-depropylpropafenone;(2E,6E)-Piperamide-C7:2;Pandamarilactone 32;N-desalkylpropafenone;Codeine;Hydrocodone;Secoclausenamide;Erysodine;(S)-N-Methylcoclaurine;(R)-Juziphine;Neopine;(S)-N-Methylcoclaurine;(S)-1,2,3,4-Tetrahydro-1-[(4-hydroxyphenyl)methyl]-6-methoxy-2-methyl-7-isoquinolinol;(R)-N-Methylcoclaurine;(R)-1,2,3,4-Tetrahydro-1-[(4-hydroxyphenyl)methyl]-6-methoxy-2-methyl-7-isoquinolinol;C…	-17.1935923301551;-17.1935923301551;-17.1935923301551;-17.1935923301551;-17.1935923301551;-17.1935923301551;-17.1935923301551;-17.1935923301551;-17.1935923301551;-17.1935923301551;-17.1935923301551;-17.0481838503798;-17.0481838503798;-17.0481838503798;-17	MS1 mz matched	298.14	290.193	17593.1	58921.8	1.50429	0.00149963	0.0254267	0.298583	-1.74379
8905	alpha-N-Acetyl-L-glutamine	0.6635	NA	NA	MS2 forward	187.072	297.29	57840.8	193616	1.52652	0.0017596	0.0268625	0.29874	-1.74304
43059	NA	NA	Cyhexatin	2.59624	MS1 mz matched	401.198	92.781	15817.9	52905.3	1.50608	0.0225163	0.0914365	0.298985	-1.74186
72125	NA	NA	Kolaflavanone	7.76907	MS1 mz matched	587.131	470.68	11436.6	38209.3	1.4762	0.0192986	0.0835764	0.299315	-1.74026
88261	NA	NA	Fe-coproporphyrin III;Coproheme III	-0.552254	MS1 mz matched	707.188	398.57	6362.56	21176.9	1.43833	0.0157892	0.0738426	0.300448	-1.73481
27121	NA	NA	Histamine Phosphate;	11.6029707675953;	MS1 mz matched	306.028	115.454	41581.4	138365	1.22021	0.0451192	0.141705	0.30052	-1.73447
65078	NA	NA	Trisalicylate-choline;Piperacillin sodium;Pipracil	-13.3319314573511;22.0719802518513	MS1 mz matched	538.153	421.249	98001	325357	1.5153	0.00250865	0.030318	0.30121	-1.73116
48345	NA	NA	Cloxacillin;Cloxacillin	1.60228721709716;1.5312633312197	MS1 mz matched	434.066	112.614	3884.74	12884.6	1.45946	0.0271952	0.103137	0.301502	-1.72976
20616	NA	NA	3-(4-Hydroxyphenyl)-1-(4-hydroxy-2-methoxyphenyl)-2-propen-1-one;Dihydroformononetin;Vignafuran;Pinostrobin chalcone;3,5-Dimethoxy-2,7-phenanthrenediol;Isomedicarpin;4-O-Methylpinosylvic acid;Imperatorin;Clitidine;Chrytidine	-15.5833697213564;-15.5833697213564;-15.5833697213564;-15.5833697213564;-15.5833697213564;-15.5833697213564;-15.5833697213564;-15.5833697213564;-0.740507069645576	MS1 mz matched	269.077	181.743	25896.7	85871	1.53024	0.000215457	0.0125066	0.301577	-1.7294
44198	NA	NA	Q;Queuosine;Linustatin	1.5658920580401;1.5658920580401;4.86070920222876	MS1 mz matched	408.16	377.901	9605.73	31792.9	1.45641	0.000521379	0.0163301	0.302135	-1.72673
73433	NA	NA	Delphinidin 3-sambubioside;Delphinidin 3-O-beta-D-sambubioside	14.1340747831119;14.0669210324107	MS1 mz matched	596.153	299.2	2084.07	6896.92	1.5458	0.00193112	0.0278205	0.302174	-1.72655
102848	NA	NA	PGP(16:1(9Z)/20:4(5Z,8Z,11Z,14Z));PGP(18:2(9Z,12Z)/18:3(9Z,12Z,15Z));PGP(18:3(6Z,9Z,12Z)/18:2(9Z,12Z));PGP(18:3(9Z,12Z,15Z)/18:2(9Z,12Z));PGP(18:2(9Z,12Z)/18:3(6Z,9Z,12Z));	15.951833409251;15.951833409251;15.951833409251;15.951833409251;15.951833409251;	MS1 mz matched	847.46	158.539	1681.66	5562.41	1.3897	0.0360047	0.122347	0.302325	-1.72583
23934	NA	NA	Histamine Phosphate;	11.6029707675953;	MS1 mz matched	288.017	115.294	13667.7	45204.6	1.23267	0.0365093	0.123381	0.302352	-1.7257
106281	NA	NA	PGP(18:1(11Z)/18:0);PGP(18:0/18:1(9Z));PGP(18:1(9Z)/18:0);PGP(18:0/18:1(11Z));	24.441023059797;24.441023059797;24.441023059797;24.441023059797;	MS1 mz matched	891.506	41.289	1959.74	6479.78	1.44474	0.0123284	0.0648527	0.302439	-1.72528
62967	NA	NA	LysoPE(22:6(4Z,7Z,10Z,13Z,16Z,19Z)/0:0);LysoPE(0:0/22:6(4Z,7Z,10Z,13Z,16Z,19Z));	-14.3527651836925;-14.3527651836925;	MS1 mz matched	524.277	172.633	74801.2	246868	1.48543	0.00819775	0.0546591	0.303001	-1.72261
21500	Phloretin	0.9356	NA	NA	MS2 reverse	274.091	319.493	6861.66	22631.6	1.48156	0.000951461	0.0211681	0.303189	-1.72171
21353	NA	NA	4-Acetoxy-2-hexyltetrahydrofuran;3-Oxododecanoic acid;3-Oxododecanoic acid;3-Oxododecanoate	-4.17731122620127;-4.17731122620127;-4.20252627863709	MS1 mz matched	273.17	279.882	3161.24	10421.8	1.51744	0.0150429	0.0717686	0.303328	-1.72105
32413	NA	NA	Methuyl tanshinonate;3-(gamma,gamma-Dimethylallyl)genistein;Glyceollin III;6alpha-Hydroxyphaseollin;Lupiwighteone;Moracin H;Licoagroaurone;Otobanone;Glyceollin I;Demethoxycurcumin;Glyceollin II;Alamarine	21.9490135018525;21.9490135018525;21.9490135018525;21.9490135018525;21.9490135018525;21.9490135018525;21.9490135018525;21.9490135018525;21.9490135018525;21.9490135018525;21.9490135018525;-11.4010517360626	MS1 mz matched	337.123	271.79	9224.4	30399.9	1.52269	0.0164587	0.0755585	0.303436	-1.72054
36826	NA	NA	Misoprostol;Cibarian;beta-D-Glucopyranose, 1,6-bis(3-nitropropanoate);Cororian;alpha-D-Glucopyranose, 2,6-bis(3-nitropropanoate)	-10.2657290546175;-24.8510571508988;-24.8510571508988	MS1 mz matched	363.253	47.948	31806.4	104488	1.45934	0.0033476	0.0358838	0.304402	-1.71595
109831	NA	NA	2,6-Dimethylheptanoyl-CoA;	13.2601269367036;	MS1 mz matched	943.23	480.226	1840.29	6044.28	1.40421	0.004101	0.0400735	0.304468	-1.71564
42379	NA	NA	Celecoxib;4-Hydroxy-6-methylpretetramide	16.0545452729935;-7.60985281760312	MS1 mz matched	397.104	181.619	3471.02	11399.2	1.5154	0.00726595	0.051429	0.304496	-1.71551
23422	NA	NA	2-(2,4-Dihydroxyphenyl)-5,6-dimethoxybenzofuran;Dihydrowogonin;3,7-Dihydroxy-4-methoxyisoflavanone;3,8-Dihydroxy-9-methoxypterocarpan;Melilotocarpan B;3,4-Dihydroxy-9-methoxypterocarpan;Moracin B;(-)-5,7-Dihydroxy-3-(4-hydroxybenzyl)-4-chromanone;(R)-Oxypeucedanin;6alpha-Hydroxyisomedicarpin;Licochalcone B;Vestitone;Heliannone C;6alpha-Hydroxymedicarpin;Dihydroglycitein;Asperxanthone;3,4-Dihydro-…	-10.7807450521149;-10.7807450521149;-10.7807450521149;-10.7807450521149;-10.7807450521149;-10.7807450521149;-10.7807450521149;-10.7807450521149;-10.7807450521149;-10.7807450521149;-10.7807450521149;-10.7807450521149;-10.7807450521149;-10.7807450521149;-10	MS1 mz matched	285.081	319.6	10725.7	35214.3	1.48313	0.0049697	0.0430903	0.304585	-1.71508
37772	NA	NA	6-Keto-prostaglandin F1a;20-Hydroxy-PGF2a;10,11-dihydro-20-dihydroxy-LTB4;Prostaglandin G1;Thromboxane B2;Compound III(S);5-(7-(4-(4-Ethyl-4,5-dihydrooxazol-2-yl)phenoxy)heptyl)-3-methylisoxazole	-24.7925956263792;-24.7925956263792;-24.7925956263792;-24.7925956263792;-24.7925956263792;2.05199208267405	MS1 mz matched	369.226	216.388	2390.02	7845.09	1.34907	0.00799205	0.0536203	0.304652	-1.71476
63286	NA	NA	6-O-Carbamoylkamycin A	19.4551	MS1 mz matched	526.254	110.986	24865	81546.7	1.50479	8.40093e-05	0.00888311	0.304917	-1.71351
78059	NA	NA	Isoaurasperone A;Nigerone;Isonigerone;Aurasperone A;	9.47623500711318;9.47623500711318;9.47623500711318;9.47623500711318;	MS1 mz matched	629.162	376.693	4775.76	15637.9	1.44112	0.0127732	0.0658549	0.305397	-1.71124
59685	NA	NA	Ebastine;Neomethymycin;Methymycin	10.4848074496023;-2.13081499406856;-2.13081499406856	MS1 mz matched	504.272	156.978	19252.7	62958.8	1.43421	0.00243419	0.0301864	0.305799	-1.70935
28251	NA	NA	Ropinirole;Oxymetazoline;Oxymetazoline;Afrin;Ropinirole	-18.6918069298754;-18.6918069298754;-18.8324713312663;-18.8324713312663	MS1 mz matched	312.181	249.734	11158.3	36449.6	1.18668	0.0399621	0.130854	0.306129	-1.70779
10208	NA	NA	Clavulanate;(S)-alpha-Amino-4-carboxy-3-furanpropanoic acid;Clavulanic acid;Clavulate;Isoclavulanic acid	24.619680768086;24.619680768086;24.4810174022308;24.4810174022308	MS1 mz matched	198.053	391.542	126825	413782	1.50892	0.00271361	0.0312826	0.306503	-1.70603
39171	NA	NA	4R-Hydroxy solifenacin;12alpha-(Chloromethyl)-12-hydroxy-pregn-4-ene-3,20-dione	5.26898415716733;0.358015231335784	MS1 mz matched	377.196	168.589	7601.5	24754.2	1.19094	0.0385122	0.127959	0.30708	-1.70332
18713	NA	NA	Ribothymidine;Imidazoleacetic acid riboside;3-Methyluridine;(1-Ribosylimidazole)-4-acetate;Spongothymidine	-4.59615686383191;-4.59615686383191;-4.59615686383191;-4.64962733230341;-4.64962733230341	MS1 mz matched	257.077	83.334	46902.7	152596	1.33415	0.00964231	0.0587348	0.307365	-1.70198
90680	NA	NA	DG(24:1(15Z)/20:3(8Z,11Z,14Z)/0:0);DG(20:3(8Z,11Z,14Z)/24:1(15Z)/0:0);DG(24:0/20:4(8Z,11Z,14Z,17Z)/0:0);DG(22:4(7Z,10Z,13Z,16Z)/22:0/0:0);DG(22:0/0:0/22:4n6);DG(22:2n6/0:0/22:2n6);DG(20:3n9/0:0/24:1n9);DG(24:0/0:0/20:4n6);DG(22:0/22:4(7Z,10Z,13Z,16Z)/0:0);DG(24:1n9/0:0/20:3n6);DG(20:3(5Z,8Z,11Z)/24:1(15Z)/0:0);DG(24:0/20:4(5Z,8Z,11Z,14Z)/0:0);DG(20:4(5Z,8Z,11Z,14Z)/24:0/0:0);DG(24:0/0:0/20:4n3);D…	-10.8342822474022;-10.8342822474022;-10.8342822474022;-10.8342822474022;-10.8342822474022;-10.8342822474022;-10.8342822474022;-10.8342822474022;-10.8342822474022;-10.8342822474022;-10.8342822474022;-10.8342822474022;-10.8342822474022;-10.8342822474022;-10	MS1 mz matched	728.145	324.661	1108.97	3600.13	1.46768	0.00209517	0.0280552	0.308036	-1.69883
84810	NA	NA	PS(14:0/14:0);	-0.638464685771814;	MS1 mz matched	678.431	219.317	634.292	2058.65	1.39056	0.00465789	0.0424168	0.308111	-1.69848
34150	NA	NA	Leonuridine	7.17294	MS1 mz matched	347.144	326.251	8355.43	27112.2	1.41455	0.010219	0.0598816	0.30818	-1.69815
32712	NA	NA	Grevilline B;Salvianolic acid D;Versicolorin B	-3.83081368592783;-3.83081368592783;-3.82287390120427	MS1 mz matched	339.057	23.652	16342.3	52825.4	1.44852	0.0135754	0.0682781	0.309365	-1.69262
26845	NA	NA	Iprobenfos;Iprobenfos;IBP;Kitazin P;S-Benzyl O,O-diisopropyl phosphorothioate	0.341207010146137;0.347107845476408	MS1 mz matched	304.114	405.206	29648.6	95803.5	1.40187	0.00199341	0.0279763	0.309473	-1.69211
93270	NA	NA	PC(20:5(5Z,8Z,11Z,14Z,17Z)/14:0);PE(22:5(4Z,7Z,10Z,13Z,16Z)/15:0);PC(20:4(8Z,11Z,14Z,17Z)/14:1(9Z));PC(14:1(9Z)/20:4(8Z,11Z,14Z,17Z));PE(22:5(7Z,10Z,13Z,16Z,19Z)/15:0);PE(15:0/22:5(7Z,10Z,13Z,16Z,19Z));PC(16:1(9Z)/18:4(6Z,9Z,12Z,15Z));PE(15:0/22:5(4Z,7Z,10Z,13Z,16Z));PC(18:4(6Z,9Z,12Z,15Z)/16:1(9Z));PC(14:0/20:5(5Z,8Z,11Z,14Z,17Z));PC(20:4(5Z,8Z,11Z,14Z)/14:1(9Z));PC(14:1(9Z)/20:4(5Z,8Z,11Z,14Z));	10.3725113600382;10.3725113600382;10.3725113600382;10.3725113600382;10.3725113600382;10.3725113600382;10.3725113600382;10.3725113600382;10.3725113600382;10.3725113600382;10.3725113600382;10.3725113600382;	MS1 mz matched	750.513	121.376	32342.5	104015	1.45545	0.0106171	0.0607885	0.310941	-1.68529
55611	NA	NA	Solifenacin;PD 123177	-16.7354524413339;3.95655206069653	MS1 mz matched	479.21	37.698	4124.73	13265.2	1.25089	0.0288541	0.10661	0.310944	-1.68527
56045	NA	NA	Nicergoline;	4.64816139719877;	MS1 mz matched	482.112	298.601	7638	24551.6	1.54127	0.01155	0.0626925	0.3111	-1.68455
77212	NA	NA	Corymboside;Kaempferol 3-rhamnoside 7-xyloside;Apigenin 6-C-glucoside 8-C-arabinoside;Apiin;Kaempferol 3-rhamnoside 4-xyloside;6-beta-D-Glucopyranosyl-8-beta-D-ribopyranosylapigenin;Isovitexin 2-O-arabinoside;Kaempferol 3-arabinofuranoside 7-rhamnofuranoside;Apigenin 7-O-[beta-D-apiosyl-(1->2)-beta-D-glucoside];7-O-(beta-D-Apiofuranosyl-1,2-beta-D-glucosyl)-5,7,4-trihydroxyflavone;Apiin;7-[(2-O-D…	-1.60525279081417;-1.60525279081417;-1.60525279081417;-1.60525279081417;-1.60525279081417;-1.60525279081417;-1.60525279081417;-1.60525279081417;-1.59532633198042;-1.59532633198042;-1.59532633198042;-1.59532633198042;-1.59532633198042	MS1 mz matched	623.164	181.38	1204.23	3870.57	1.38558	0.00562175	0.0457718	0.311123	-1.68444
86139	NA	NA	N1,N5,N10-Triferuloyl spermidine	-2.82192	MS1 mz matched	689.306	301.812	625.374	2007.44	1.38036	0.024264	0.0969765	0.311528	-1.68257
26123	NA	NA	N-Acetylglucosamine 6-phosphate;N-acetyl-alpha-D-galactosamine 1-phosphate;N-Acetyl-D-galactosamine 1-phosphate;N-Acetyl-D-mannosamine 6-phosphate;N-Acetyl-glucosamine 1-phosphate;N-Acetyl-D-Glucosamine 6-Phosphate;N-Acetyl-D-glucosamine 6-phosphate;N-Acetyl-D-glucosamine 1-phosphate;N-Acetyl-D-mannosamine 6-phosphate;N-Acetylmannosamine 6-phosphate;N-Acetyl-alpha-D-glucosamine 1-phosphate;N-Acet…	-22.3000474454362;-22.3000474454362;-22.3000474454362;-22.3000474454362;-22.3000474454362;-22.3000474454362;-22.3000474454362;-22.3000474454362;-22.3000474454362;-22.3000474454362;-22.3000474454362;-22.3000474454362;-22.3000474454362	MS1 mz matched	300.181	254.643	22263.1	71391.6	1.57347	0.013334	0.0677234	0.311845	-1.6811
52709	Pravastatin	0.7021	NA	NA	MS2 reverse	461.194	40.419	3463.22	11098.4	1.48585	6.21274e-05	0.00888311	0.312047	-1.68016
96659	NA	NA	Neosurugatoxin	12.0998	MS1 mz matched	782.133	358.94	1483.25	4753.15	1.4451	0.00039217	0.0151169	0.312057	-1.68012
96765	NA	NA	CerP(d18:1/26:1(17Z));	2.9329862377796;	MS1 mz matched	783.175	391.226	2126.85	6803.84	1.48751	0.00756359	0.0523404	0.312595	-1.67763
34756	NA	NA	Fenbendazole;D-4-Phosphopantothete;(R)-4-Phosphopantothete	3.85391054397577;-10.0308616175296	MS1 mz matched	351.072	237.316	19817	63339.7	1.58616	0.0197302	0.0839212	0.312869	-1.67637
31286	NA	NA	Pandamarilactone 31;Erythratidine;Bucharaine;Bucharidine;Salmefamol;O-Methyllycorenine;Tetramethrin;Neo-pymin;Phthalthrin	-10.1404572969107;-10.2663700289608;-10.2663700289608;-10.2663700289608;-10.2663700289608;-10.2663700289608;-10.2663700289608	MS1 mz matched	330.166	229.663	3294.62	10512.2	1.45712	0.000516089	0.0163301	0.31341	-1.67388
35580	NA	NA	S-Glutaryldihydrolipoamide;gamma-L-Glutamyl-L-cysteinyl-beta-alanine;S-Methyl GSH;S-Methylglutathione	-2.64584826215713;20.2429465010591;20.2429465010591	MS1 mz matched	356.074	296.032	1.46296e+06	4.66513e+06	1.47588	0.00459142	0.0424168	0.313595	-1.67303
99838	NA	NA	TG(16:0/14:1(9Z)/18:2(9Z,12Z));TG(14:0/20:3n6/15:0);TG(16:1(9Z)/14:0/20:2n6);TG(14:0/15:0/20:3n6);TG(14:0/15:0/20:3(5Z,8Z,11Z));TG(14:0/20:2n6/16:1(9Z));TG(15:0/18:3(6Z,9Z,12Z)/16:0);TG(15:0/14:0/20:3n6);TG(14:0/18:2(9Z,12Z)/16:1(9Z));TG(15:0/16:0/18:3(6Z,9Z,12Z));TG(16:0/15:0/18:3(6Z,9Z,12Z));TG(15:0/18:3(9Z,12Z,15Z)/16:0);TG(14:1(9Z)/16:0/20:2n6);TG(15:0/16:0/18:3(9Z,12Z,15Z));TG(14:0/20:3(5Z,8…	-6.01263928640533;-6.01263928640533;-6.01263928640533;-6.01263928640533;-6.01263928640533;-6.01263928640533;-6.01263928640533;-6.01263928640533;-6.01263928640533;-6.01263928640533;-6.01263928640533;-6.01263928640533;-6.01263928640533;-6.01263928640533;-6.	MS1 mz matched	814.294	369.17	774.931	2467.53	1.47722	0.00350533	0.0366425	0.314051	-1.67093
57227	NA	NA	12-Hydroxy-13-O-D-glucuronoside-octadec-9Z-enoate;10-Hydroxy-octadec-12Z-enoate-9-beta-D-glucuronide;12-O-D-Glucuronoside-13-hydroxyoctadec-9Z-enoate;9-Hydroxy-10-O-D-glucuronoside-12Z-octadecenoate;	3.4231613347635;3.4231613347635;3.4231613347635;3.4231613347635;	MS1 mz matched	489.279	112.11	10965.9	34886.2	1.22395	0.0403574	0.131608	0.314334	-1.66963
27313	NA	NA	Pinazepam;	-13.3257965235987;	MS1 mz matched	307.068	22.834	15386.8	48940.9	1.66983	0.0259579	0.100383	0.314395	-1.66935
37095	Phosphorylcholine	0.9982	NA	NA	MS2 reverse	365.124	298.517	37170.4	118082	1.45497	0.000801205	0.0194811	0.314784	-1.66757
109330	NA	NA	4-Trimethylammoniobutanoyl-CoA;gamma-Butyrobetainyl-CoA	-0.781928	MS1 mz matched	935.244	480.226	7846.25	24925.5	1.41763	0.00336767	0.0358838	0.314788	-1.66755
101984	NA	NA	PI(16:0/18:0);PI(18:0/16:0);	5.52925953152767;5.52925953152767;	MS1 mz matched	837.562	37.585	2093.14	6645.89	1.45376	0.01159	0.062772	0.314952	-1.66679
39699	NA	NA	Fluopicolide	-1.53103	MS1 mz matched	380.965	210.787	4253.48	13495.5	1.41196	0.00281748	0.0322539	0.315179	-1.66576
52402	NA	NA	LPA(18:0/0:0);LPA(0:0/18:0);Ochrolifuanine A;16-[(1R)-2,3,4,9-Tetrahydro-1H-pyrido[3,4-b]indol-1-yl]-17-norcoryn	0.820946427088328;0.820946427088328;-7.52946244435164	MS1 mz matched	459.25	174.652	9313.61	29509.4	1.35916	0.00660464	0.0497796	0.315615	-1.66376
67859	NA	NA	Atorvastatin;Atorvastatin	6.81268170035439;6.8133982261972	MS1 mz matched	557.257	327.349	1756.15	5557.86	1.46322	0.000205547	0.0123679	0.315975	-1.66212
33661	NA	NA	Rosmaricine;Bevantolol;	-11.6120207837743;-11.6120207837743;	MS1 mz matched	344.181	215.656	1675.13	5295.99	1.49352	0.000401543	0.0153582	0.316301	-1.66063
64793	NA	NA	CB3717	-1.67657	MS1 mz matched	536.18	404.448	3652.31	11546	1.53019	0.0215142	0.0888384	0.316328	-1.66051
73552	NA	NA	Difethialone	18.2136	MS1 mz matched	597.08	478.335	8947.48	28277.6	1.41934	0.0305265	0.11002	0.316416	-1.66011
22610	O-Phosphoethanolamine	1	NA	NA	MS2 reverse	281.026	368.549	17037.5	53810.5	1.41544	0.0442346	0.139856	0.31662	-1.65917
99343	NA	NA	PC(20:4(5Z,8Z,11Z,14Z)/18:0);PC(20:1(11Z)/18:3(9Z,12Z,15Z));PC(20:4(8Z,11Z,14Z,17Z)/18:0);PC(20:2(11Z,14Z)/18:2(9Z,12Z));PC(22:4(7Z,10Z,13Z,16Z)/16:0);PC(20:0/18:4(6Z,9Z,12Z,15Z));PC(18:3(6Z,9Z,12Z)/20:1(11Z));PC(18:4(6Z,9Z,12Z,15Z)/20:0);PC(20:1(11Z)/18:3(6Z,9Z,12Z));PC(18:1(9Z)/20:3(5Z,8Z,11Z));PC(20:3(8Z,11Z,14Z)/18:1(11Z));PC(16:0/22:4(7Z,10Z,13Z,16Z));PC(18:1(9Z)/20:3(8Z,11Z,14Z));PC(20:3(5Z…	-19.5029271671985;-19.5029271671985;-19.5029271671985;-19.5029271671985;-19.5029271671985;-19.5029271671985;-19.5029271671985;-19.5029271671985;-19.5029271671985;-19.5029271671985;-19.5029271671985;-19.5029271671985;-19.5029271671985;-19.5029271671985;-19	MS1 mz matched	809.117	376.421	1202.28	3787.19	1.45618	0.000254348	0.0136711	0.317458	-1.65536
45599	NA	NA	Fluorometholone 17-acetate;9-Fluoro-11beta,17-dihydroxy-6alpha-methylpreg-1,4-diene-3,20-dione 17-acetate;6alpha-Methyl-9alpha-fluoro-17-acetoxy-21-deoxyprednisolone;Descinolone acetonide;21-Deoxytriamcinoline acetonide	-13.3902226507461;-13.3902226507461	MS1 mz matched	417.195	179.211	5127.37	16108.6	1.43303	0.00174663	0.0268469	0.318301	-1.65154
26833	NA	NA	3-Hydroxy-4-butanolide;	-9.53293295586852;	MS1 mz matched	304.102	430.283	9186.22	28811.1	1.38461	0.00903787	0.0571134	0.318843	-1.64908
43203	NA	NA	Perphenazine;Perphezine;4-(3-(2-Chlorophenothiazin-10-YL)propyl)-1-piperazineethanol	-11.1891768865612;-11.1621400054999	MS1 mz matched	402.141	294.705	5753.42	18039	1.74381	0.0389359	0.128832	0.318942	-1.64863
39575	NA	NA	Desacetycefapirin;F5231	-14.5654593437182;-20.045012772711	MS1 mz matched	380.04	481.026	7847.37	24585	1.34493	0.0295858	0.108059	0.319194	-1.6475
27644	NA	NA	2-(Ethylsulfonylmethyl)phenyl methylcarbamate;2-Amino-6-(benzylthio)purine;6-Benzylthioguanine;Benzythioguanine	3.19482257526823;-1.94496904599276	MS1 mz matched	309.072	266.114	6315.25	19780.1	1.41466	0.000960579	0.0212534	0.319273	-1.64714
101605	NA	NA	PI(16:1(9Z)/18:1(11Z));PI(18:1(11Z)/16:1(9Z));PI(18:2(9Z,12Z)/16:0);PI(18:0/16:2(9Z,12Z));PI(16:2(9Z,12Z)/18:0);PI(16:0/18:2(9Z,12Z));PI(16:1(9Z)/18:1(9Z));PI(18:1(9Z)/16:1(9Z));	3.31817171316258;3.31817171316258;3.31817171316258;3.31817171316258;3.31817171316258;3.31817171316258;3.31817171316258;3.31817171316258;	MS1 mz matched	833.529	37.009	3398.53	10634.4	1.42208	0.0158975	0.0739782	0.319578	-1.64576
46845	NA	NA	(-)-Epiafzelechin 3-gallate;	10.1763671564992;	MS1 mz matched	425.099	181.47	3284.4	10268.8	1.49295	0.000299938	0.0142298	0.319842	-1.64457
14283	NA	NA	(S)-3-Sulfonatolactate;Glycerone sulfate;Dihydroxyacetone sulfate;(S)-2-O-Sulfolactate;(S)-3-Sulfolactate;(2S)-3-Sulfolactate;(2R)-3-Sulfolactate;(R)-3-Sulfolactate;3-Sulfolactate;(R)-2-O-Sulfolactate	8.77353423653926;8.82412633808389;8.82412633808389;8.82412633808389;8.82412633808389;8.82412633808389;8.82412633808389	MS1 mz matched	229.001	207.8	39773	124322	1.20005	0.03315	0.116084	0.319918	-1.64422
80282	NA	NA	8-Demethyl-8-(2,3,4-tri-O-methyl-alpha-L-rhamnosyl)tetracenomycin C	3.40457	MS1 mz matched	645.181	281.673	4565.14	14250.1	1.45543	0.00139587	0.0246854	0.320359	-1.64224
40797	NA	NA	Methotrimeprazine;Suplatast	-5.89375455470505;2.13311685243011	MS1 mz matched	387.166	183.264	3266.1	10193.3	1.33168	0.0123253	0.0648527	0.320416	-1.64198
40784	NA	NA	Edulisin III;MS 3;(R)-Heraclenol 2-(3-methylbutanoate);8-Hydroxy-4-methoxypinoresinol;8-Epidiosbulbin E acetate;Alectrol;Orobanchyl acetate;Dihydrosamidin;Visdin;Visdine;Trachelogenin;(-)-Trachelogenin	-3.42211119607966;-3.42211119607966;-3.42211119607966;-3.42211119607966;-3.42211119607966;-3.41412466552189;-3.41412466552189;-3.41412466552189;-3.41412466552189	MS1 mz matched	387.151	400.318	331959	1.03547e+06	1.38687	0.00722561	0.051429	0.320587	-1.64121
30807	D-Quinovose	0.9979	NA	NA	MS2 reverse	327.126	288.952	110588	344401	1.47233	0.0136389	0.0683887	0.321103	-1.63889
39503	NA	NA	Ramipril Diketopiperazine;Mitragynine;Pholcodine;Desacetoxyvindoline;16-Methoxy-2,3-dihydro-3-hydroxy-N-methyltabersonine;Deacetoxyvindoline;Mitragynine	18.6893917449871;18.6893917449871;18.6893917449871;18.5826649852325;18.5826649852325	MS1 mz matched	379.211	87.4505	10174	31609.1	1.3746	0.00232909	0.0296359	0.321869	-1.63545
41888	NA	NA	L-DOPA 3-glucoside;Epinephrine glucuronide;Crisiatine	-4.54247212589296;-4.54247212589296;11.6953918486063	MS1 mz matched	394.091	459.842	9036.04	28025.3	1.46785	0.0171931	0.0778557	0.322424	-1.63297
44618	NA	NA	Zileuton O-glucuronide;	-0.361325296857324;	MS1 mz matched	411.094	281.263	16587.8	51402.3	1.48002	0.000367112	0.0147836	0.322706	-1.63171
36915	NA	NA	UK-121,265;4-Hydroxyvoriconazole;CGP 28-392;CGP 28 392	-5.36632855418795;-5.36632855418795;1.369459679651	MS1 mz matched	364.099	379.217	15264.7	47233.3	1.41957	0.0132827	0.0675639	0.323178	-1.6296
62475	NA	NA	4-Deoxyphysalolactone;Trilobolide	12.9917669657171;-2.45841762458112	MS1 mz matched	521.245	330.09	1851.02	5725.5	1.43061	0.00549002	0.0451509	0.323294	-1.62908
101880	NA	NA	PE(22:4(7Z,10Z,13Z,16Z)/P-18:1(11Z));PE(22:5(4Z,7Z,10Z,13Z,16Z)/dm18:0);PE(P-18:1(11Z)/22:4(7Z,10Z,13Z,16Z));PE(22:5(7Z,10Z,13Z,16Z,19Z)/P-18:0);PE(22:4(7Z,10Z,13Z,16Z)/P-18:1(9Z));PE(P-18:0/22:5(7Z,10Z,13Z,16Z,19Z));PE(P-18:1(9Z)/22:4(7Z,10Z,13Z,16Z));PE(P-18:0/22:5(4Z,7Z,10Z,13Z,16Z));	-5.45341904807677;-5.45341904807677;-5.45341904807677;-5.45341904807677;-5.45341904807677;-5.45341904807677;-5.45341904807677;-5.45341904807677;	MS1 mz matched	836.573	112.63	13782.1	42612.3	1.35342	0.0196499	0.0838857	0.323429	-1.62848
10322	O-Phospho-L-threonine	0.783	NA	NA	MS2 reverse	199.022	102.105	19756.9	61031.8	1.19936	0.0489581	0.147807	0.323715	-1.6272
76791	NA	NA	CE(16:2);2-Phospho-cyclic ADP-ribose;cADPRP	-9.01726903645684;-3.86456378569768	MS1 mz matched	620.017	473.656	4869.46	15023.6	1.40705	0.00789628	0.0533702	0.324121	-1.62539
32587	NA	NA	Vildagliptin;Neostigmine bromide;Neo proserine	4.36320324849089;1.64910099274237	MS1 mz matched	338.16	281.101	8152.61	25131.7	1.4831	0.0249899	0.098247	0.324395	-1.62418
13839	NA	NA	Koenoline;Mukoline;N-Acetoxy-4-aminobiphenyl;N-Hydroxy-4-acetylaminobiphenyl;Flindersine	1.6350012421577;1.6350012421577;1.76138049951367;1.76138049951367;1.76138049951367	MS1 mz matched	226.083	286.582	211456	651142	1.4343	0.000607212	0.0171263	0.324746	-1.62262
34295	NA	NA	Sanguinarine;Tos-Lys-CH2Cl	14.2041843273242;2.71005892571896	MS1 mz matched	348.109	247.893	13194	40558.5	1.38583	0.0246538	0.097771	0.325307	-1.62013
38476	5(S)-HpETE	0.9251	NA	NA	MS2 reverse	373.171	285.102	3573.99	10968.2	1.46371	0.00490214	0.0430377	0.325849	-1.61772
42722	Sophoraflavanone B	0.8274	NA	NA	MS2 reverse	399.138	263.946	2399.84	7359.89	1.43577	0.000416319	0.0157237	0.326071	-1.61674
68092	NA	NA	Prunus inhibitor b;(2S,2R,3S,3R,4S)-3,4,5,7-Tetrahydroxyflavan(2-&gt;7,4-&gt;8)-3,3,5,5,7-pentahydroxyflavan;	-13.4430845952946;-13.4430845952946;	MS1 mz matched	559.124	300.368	1273.17	3902.71	1.40458	0.000935596	0.0210787	0.326228	-1.61605
75388	NA	NA	Delphinidin 3-(6-malonyl-glucoside);11-O-Demethylpradimicinone II;Bemicin C	5.99687505159893;1.08871898414367	MS1 mz matched	610.112	456.853	823410	2.52192e+06	1.42168	0.02654	0.101646	0.326502	-1.61484
67805	NA	NA	Piceatannol 4-galloylglucoside;	-4.19412898671302;	MS1 mz matched	557.122	209.04	60529.4	185368	1.43687	0.0127511	0.0658549	0.326537	-1.61468
91848	NA	NA	1,2-Di-O-myristoyl-3-O-(6-sulfoquinovopyranosyl)glycerol;	13.5318314598579;	MS1 mz matched	737.469	44.898	10598.9	32452.1	1.36829	0.00207603	0.0280552	0.326601	-1.6144
54311	NA	NA	Oxynarcotine;	2.28037044818182;	MS1 mz matched	471.167	237.296	4969.77	15190	1.48194	0.0100542	0.0595946	0.327173	-1.61188
61075	NA	NA	Phoslactomycin B	20.3995	MS1 mz matched	512.571	454.531	7161.49	21846	1.39917	0.0141695	0.0699103	0.327817	-1.60904
113822	NA	NA	TG(22:0/20:2n6/20:3n6);TG(18:2(9Z,12Z)/22:0/20:3n6);TG(24:0/20:2n6/18:3(9Z,12Z,15Z));TG(24:0/18:3(9Z,12Z,15Z)/20:2n6);TG(24:0/18:3(6Z,9Z,12Z)/18:2(9Z,12Z));TG(20:1(11Z)/18:2(9Z,12Z)/22:2(13Z,16Z));TG(22:0/20:2n6/20:3(5Z,8Z,11Z));TG(20:2n6/20:1(11Z)/22:2(13Z,16Z));TG(20:3(5Z,8Z,11Z)/22:0/18:2(9Z,12Z));TG(15:0/24:1(15Z)/22:4(7Z,10Z,13Z,16Z));TG(20:3(5Z,8Z,11Z)/22:0/20:2n6);TG(15:0/24:0/22:5(7Z,10Z,…	2.6541813974035;2.6541813974035;2.6541813974035;2.6541813974035;2.6541813974035;2.6541813974035;2.6541813974035;2.6541813974035;2.6541813974035;2.6541813974035;2.6541813974035;2.6541813974035;2.6541813974035;2.6541813974035;2.6541813974035;2.6541813974035;2.6541813974035;2.6541813974035;2.6541813974035;2.6541813974035;2.6541813974035;2.6541813974035;2.6541813974035;2.6541813974035;2.6541813974035…	MS1 mz matched	1019.61	173.838	1829.67	5576.85	1.42139	0.00372821	0.0382425	0.328083	-1.60787
113850	NA	NA	TG(20:3(5Z,8Z,11Z)/18:0/22:4(7Z,10Z,13Z,16Z));TG(18:3(6Z,9Z,12Z)/22:0/20:4(5Z,8Z,11Z,14Z));TG(18:0/22:6(4Z,7Z,10Z,13Z,16Z,19Z)/20:1(11Z));TG(22:0/16:1(9Z)/22:6(4Z,7Z,10Z,13Z,16Z,19Z));TG(18:1(11Z)/20:0/22:6(4Z,7Z,10Z,13Z,16Z,19Z));TG(18:1(9Z)/22:5(4Z,7Z,10Z,13Z,16Z)/20:1(11Z));TG(20:4(5Z,8Z,11Z,14Z)/18:1(11Z)/22:2(13Z,16Z));TG(20:0/22:4(7Z,10Z,13Z,16Z)/18:3(9Z,12Z,15Z));TG(22:0/18:3(6Z,9Z,12Z)/20…	-16.6401810452492;-16.6401810452492;-16.6401810452492;-16.6401810452492;-16.6401810452492;-16.6401810452492;-16.6401810452492;-16.6401810452492;-16.6401810452492;-16.6401810452492;-16.6401810452492;-16.6401810452492;-16.6401810452492;-16.6401810452492;-16	MS1 mz matched	1020.53	172.406	490.526	1493.46	1.21327	0.0326587	0.114771	0.328449	-1.60626
54295	NA	NA	4-O-Methyl-a-D-glucosyl-(1-&gt;2)-b-D-xylosyl-(1-&gt;4)-D-xylose;	8.85282973953486;	MS1 mz matched	471.148	376.674	25576.6	77715.2	1.45189	0.0278969	0.104751	0.329107	-1.60337
35149	Yohimbine	0.6635	NA	NA	MS2 reverse	353.181	117.286	7343.78	22300.6	1.326	0.0229333	0.092458	0.329309	-1.60249
39327	NA	NA	Thyrotropin releasing hormone;Thyrotropin-releasing hormone;TRH;Protirelin;Thyroliberin	-0.699118709329274;-0.82833959598989	MS1 mz matched	378.185	500.59	4324.1	13094	1.16128	0.0386373	0.128202	0.330236	-1.59843
90153	NA	NA	Alliospiroside C;	11.8828819619623;	MS1 mz matched	723.401	223.917	2254.1	6822.26	1.28871	0.00956907	0.0586843	0.330404	-1.5977
104421	Solanine	0.9813	NA	NA	MS2 reverse	866.503	144.685	3488.1	10544.1	1.43926	0.00796107	0.0536203	0.33081	-1.59593
65855	NA	NA	Iriomoteolide 1a;Iriomoteolide-1a	13.0351	MS1 mz matched	543.278	312.872	1505.38	4548.06	1.30739	0.00855417	0.0556078	0.330994	-1.59512
39560	Sinigrin	0.7996	NA	NA	MS2 reverse	380.013	478.656	3556.44	10743.7	1.24256	0.0469647	0.145196	0.331026	-1.59498
31303	NA	NA	Marimastat;Megastachine	-2.17716382376224;-14.1901914378013	MS1 mz matched	330.202	208.238	5964.34	18002.2	1.41286	0.00267739	0.031156	0.331312	-1.59374
3808	NA	NA	Salicylic acid;3-Hydroxybenzoic acid;alpha-Furyl methyl diketone;4-Hydroxybenzoic acid;Gentisate aldehyde;2-Methoxy-1,4-benzoquinone;Sesamol;3,4-Dihydroxybenzaldehyde;4-Hydroxybenzoate;Hydroxybenzoic acid;4-Hydroxybenzoic acid;Hydroxybenzenecarboxylic acid;3-Hydroxybenzoate;3-Hydroxybenzoic acid;m-Hydroxybenzoic acid;Salicylate;o-Hydroxybenzoic acid;Salicylic acid;Gentisate aldehyde;2,5-Dihydroxy…	24.7573575205094;24.7573575205094;24.7573575205094;24.7573575205094;24.7573575205094;24.7573575205094;24.7573575205094;24.7573575205094;24.7146126578496;24.7146126578496;24.7146126578496;24.7146126578496;24.7146126578496;24.7146126578496;24.7146126578496	MS1 mz matched	137.035	181.739	43855.9	132363	1.47151	0.000315931	0.0147057	0.33133	-1.59366
87814	NA	NA	Itraconazole;	1.70013230987971;	MS1 mz matched	703.241	404.585	2248.79	6787.02	1.45368	0.00354759	0.0370059	0.331338	-1.59363
62003	NA	NA	3-alpha-hydroxy-5-alpha-androstane-17-one 3-D-glucuronide;5-alpha-Dihydrotestosterone glucuronide;Etiocholanolone glucuronide;Androsterone glucuronide;Androsterone glucuronide;Androsterone 3-glucuronide;Etiocholan-3alpha-ol-17-one 3-glucuronide	-7.8673405662036;-7.8673405662036;-7.8673405662036;-7.8673405662036;-7.93554280300436;-7.93554280300436	MS1 mz matched	518.249	223.242	2046.27	6172.79	1.41322	0.000731126	0.0188129	0.331498	-1.59293
71015	Naringin	0.9853	NA	NA	MS2 reverse	579.159	378.37	3128.24	9435.86	1.39842	0.00428524	0.0408963	0.331527	-1.5928
80809	NA	NA	6-Malonylapiin;3,4,5-Trimethoxyphenyl 2,6-digalloylglucoside;Malonylapiin;Apigenin 7-O-[beta-D-apiosyl-(1->2)-(6-malonyl-beta-D-glucoside)]	15.2852818467199;15.2852818467199;15.2845127797477	MS1 mz matched	649.158	451.265	7225.83	21794	1.45922	0.020202	0.0851936	0.331552	-1.59269
34610	NA	NA	Indole-3-acetic-acid-O-glucuronide;	13.0548557019508;	MS1 mz matched	350.098	232.556	4001.36	12065.9	1.41307	0.00171224	0.0267478	0.331626	-1.59237
24408	NA	NA	2,3,4-Trichlorobiphenyl;PCB 21;2,3,5-Trichlorobiphenyl;PCB 26;2,3,6-Trichlorobiphenyl;PCB 24	2.73478842307339;2.73478842307339;2.73478842307339	MS1 mz matched	290.925	35.51	10139.9	30574.5	1.39474	0.0252627	0.0988549	0.331647	-1.59228
15375	NA	NA	S-Cysteinosuccinic acid;Drazoxolon	1.23275166635723;2.10943317428178	MS1 mz matched	236.023	428.796	64158.3	193398	1.37685	0.00194861	0.0278205	0.331741	-1.59187
56911	NA	NA	4,4-Diapolycopenedial	3.50245	MS1 mz matched	487.292	125.394	3198.84	9623.44	1.38724	0.00449918	0.0422033	0.332401	-1.589
46581	NA	NA	Taraxinic acid glucosyl ester;Grandidentatin	5.65594255030399;5.73256261066556	MS1 mz matched	423.176	288.233	14058.7	42257.8	1.4827	0.0113546	0.0621104	0.332689	-1.58776
39152	NA	NA	Demethylcalabaxanthone;6,11-Dihydroxy-3-methyl-3-(4-methyl-3-pentenyl)-3H,7H-pyrano[2,3-c]xanthen-7-one;Reduced riboflavin	21.9547056141395;21.9547056141395;2.97735921797133	MS1 mz matched	377.155	331.51	15980.2	47995	1.36401	0.0090798	0.0571134	0.332955	-1.5866
32386	NA	NA	Flamprop-M;Flamprop	-24.2947665336213;-24.2947665336213	MS1 mz matched	337.076	334.759	39588.5	118552	1.4008	0.012744	0.0658549	0.333934	-1.58237
51361	NA	NA	Desacetylcefotaxime;	-20.2752051947627;	MS1 mz matched	453.054	409.924	17914.9	53524	1.41901	0.000169563	0.0114606	0.334708	-1.57902
66246	NA	NA	(S)-2,3-Dihydro-3,5-dihydroxy-2-oxo-3-indoleacetic acid 5-[glucosyl-(1-&gt;4)-b-D-glucoside];	0.807816861021063;	MS1 mz matched	546.154	377.916	21651.5	64523.8	1.33735	0.0173762	0.0781531	0.335559	-1.57536
66692	NA	NA	Citrusin B;Lappaol D	18.3183991450641;-8.44727177767495	MS1 mz matched	549.206	421.084	6311.23	18794.4	1.41785	0.0012352	0.0238001	0.335803	-1.57431
82588	NA	NA	Campesteryl linoleate;	-7.99263712241211;	MS1 mz matched	662.094	432.203	3816.63	11356.6	1.42962	0.000974857	0.021473	0.336072	-1.57316
90686	NA	NA	DG(24:1(15Z)/20:3(8Z,11Z,14Z)/0:0);DG(20:3(8Z,11Z,14Z)/24:1(15Z)/0:0);DG(24:0/20:4(8Z,11Z,14Z,17Z)/0:0);DG(22:4(7Z,10Z,13Z,16Z)/22:0/0:0);DG(22:0/0:0/22:4n6);DG(22:2n6/0:0/22:2n6);DG(20:3n9/0:0/24:1n9);DG(24:0/0:0/20:4n6);DG(22:0/22:4(7Z,10Z,13Z,16Z)/0:0);DG(24:1n9/0:0/20:3n6);DG(20:3(5Z,8Z,11Z)/24:1(15Z)/0:0);DG(24:0/20:4(5Z,8Z,11Z,14Z)/0:0);DG(20:4(5Z,8Z,11Z,14Z)/24:0/0:0);DG(24:0/0:0/20:4n3);D…	6.99428347607434;6.99428347607434;6.99428347607434;6.99428347607434;6.99428347607434;6.99428347607434;6.99428347607434;6.99428347607434;6.99428347607434;6.99428347607434;6.99428347607434;6.99428347607434;6.99428347607434;6.99428347607434;6.99428347607434;6.99428347607434;6.99428347607434;	MS1 mz matched	728.17	477.076	4204.36	12506	1.39517	0.00915181	0.0573762	0.336187	-1.57266
13300	Acetylcysteine	0.6375	NA	NA	MS2 reverse	222.043	238.635	10775.7	32030.7	1.31363	0.00465302	0.0424168	0.336418	-1.57167
22155	gamma-Glutamyl-L-methionine	0.9044	NA	NA	MS2 reverse	278.088	287.952	55725.6	165598	1.43334	0.00711157	0.051056	0.336512	-1.57127
90248	NA	NA	Sanggenon C;Sanggenon D	13.1314998277415;13.1314998277415	MS1 mz matched	724.254	482.478	3195.61	9478.73	1.33042	0.00524286	0.0441438	0.337135	-1.5686
103800	NA	NA	PC(P-18:1(11Z)/20:0);PC(P-18:1(9Z)/20:0);PC(22:1(13Z)/P-16:0);PC(20:1(11Z)/P-18:0);PC(o-18:2(9Z,12Z)/20:0);PC(20:0/P-18:1(9Z));PC(20:0/P-18:1(11Z));PC(o-18:1(9Z)/20:1(11Z));PC(P-18:0/20:1(11Z));PC(P-16:0/22:1(13Z));	-18.8706809728439;-18.8706809728439;-18.8706809728439;-18.8706809728439;-18.8706809728439;-18.8706809728439;-18.8706809728439;-18.8706809728439;-18.8706809728439;-18.8706809728439;	MS1 mz matched	859.182	394.202	1287.43	3817.55	1.37865	0.000812016	0.0194811	0.33724	-1.56815
31647	NA	NA	Primidolol	4.01478	MS1 mz matched	332.17	347.418	2334.42	6912.7	1.38647	0.0094497	0.0582646	0.3377	-1.56619
63995	NA	NA	4-O-Methyl-a-D-glucosyl-(1-&gt;2)-b-D-xylosyl-(1-&gt;4)-D-xylose;	8.85282973953486;	MS1 mz matched	531.151	377.611	29819.5	88298.2	1.40229	0.00065585	0.0179776	0.337714	-1.56613
60180	NA	NA	Inosine triphosphate;ITP;Inosine 5-triphosphate;Inosine triphosphate;Inosine tripolyphosphate;dXTP	-5.91027574073545;-5.91027574073545;-5.91027574073545	MS1 mz matched	507.163	248.088	19308.5	57161.9	1.31334	0.0105039	0.0606153	0.337786	-1.56582
7205	2-Hydroxyadenine	0.9666	NA	NA	MS2 reverse	172.025	127.453	4158.21	12309.8	1.28879	0.00660836	0.0497796	0.337798	-1.56577
73009	NA	NA	Kuwanon Z;Isoorientin 2-O-rhamnoside;Vitexin 2-O-beta-D-glucoside;Flavosativaside;2-O-Glucosylvitexin;Isovitexin 2-O-beta-D-glucoside;Saporin;Isovitexin-7-O-beta-D-glucopyranoside;Vicenin-2;Apigenin-6,8-di-C-glycoside;5,7,4-Trihydroxyflavone-6,8-di-C-glucoside;Paniculatin;Scolymoside;Luteolin 7-O-neohesperidoside;Veronicastroside;Multiflorin B	4.09389778290533;-5.84103400026855;-5.84103400026855;-5.84103400026855;-5.84103400026855;-5.84103400026855;-5.84103400026855;-5.84103400026855;-5.84103400026855	MS1 mz matched	593.155	283.865	2633.55	7789.39	1.50575	0.00749482	0.0520837	0.338094	-1.5645
99405	NA	NA	Niddamycin	-8.96774	MS1 mz matched	809.446	149.625	3897.38	11526.2	1.29631	0.0360645	0.122465	0.338131	-1.56435
100668	NA	NA	PC(22:2(13Z,16Z)/P-18:1(9Z));PC(o-20:0/20:4(8Z,11Z,14Z,17Z));PC(P-18:1(9Z)/22:2(13Z,16Z));PC(P-18:1(11Z)/22:2(13Z,16Z));PC(22:2(13Z,16Z)/P-18:1(11Z));	-15.1661389861927;-15.1661389861927;-15.1661389861927;-15.1661389861927;-15.1661389861927;	MS1 mz matched	823.18	459.316	2340.46	6911.44	1.41441	0.00902423	0.0571134	0.338635	-1.5622
38835	NA	NA	Kanzonol V;	9.41256324128205;	MS1 mz matched	375.164	209.756	1366.36	4034.52	1.29734	0.00724205	0.051429	0.338666	-1.56206
55151	NA	NA	LysoPE(18:2(9Z,12Z)/0:0);LysoPE(0:0/18:2(9Z,12Z));	-20.7177867037466;-20.7177867037466;	MS1 mz matched	476.276	154.051	16884	49837.4	1.33633	0.00401993	0.0398274	0.338782	-1.56157
101701	NA	NA	(E)-but-2-enoyl-CoA;Methacrylyl-CoA;Crotonoyl-CoA;Crotonoyl-CoA;Crotonyl-CoA;2-Butenoyl-CoA;trans-But-2-enoyl-CoA;But-2-enoyl-CoA;(E)-But-2-enoyl-CoA;Vinylacetyl-CoA;3-Butenoyl-CoA;But-3-enoyl-CoA;2-Methylprop-2-enoyl-CoA;Methacrylyl-CoA;Methylacrylyl-CoA;Cyclopropanecarboxyl-CoA	-19.7494518959827;-19.7494518959827;-19.7494518959827;-19.8691228579365;-19.8691228579365;-19.8691228579365;-19.8691228579365	MS1 mz matched	834.591	115.917	14187.2	41867.8	1.31238	0.00544095	0.0451509	0.338856	-1.56126
104001	NA	NA	31-Hydroxy rifabutin;	-18.4483163819184;	MS1 mz matched	861.421	176.71	788.142	2325.05	1.42703	5.97883e-05	0.00888311	0.338978	-1.56074
33918	Adenosine monophosphate (AMP)	0.9503	NA	NA	MS2 forward	346.054	413.868	46579.9	137376	1.37622	0.000820309	0.0195527	0.339069	-1.56035
68282	NA	NA	Adefovir Dipivoxil;	-5.68536819829227;	MS1 mz matched	560.207	249.035	721.416	2127.12	1.18281	0.0299164	0.108773	0.339152	-1.56
63130	NA	NA	Absintholide;Withangulatin A;Ganosporeric acid A;Nebramycin factor 4;6-O-Carbamoylkamycin B	24.953032984518;24.953032984518;24.953032984518;18.8118076257315	MS1 mz matched	525.27	244.105	3712.29	10936	1.3333	0.0125494	0.0654298	0.339455	-1.55871
33249	NA	NA	O-Desmethylindomethacin;	-13.1489683088831;	MS1 mz matched	342.057	296.322	21516.8	63235.3	1.26064	0.0268498	0.102141	0.340266	-1.55527
90319	NA	NA	Glucosylceramide (d18:1/9Z-18:1);Galactosylceramide (d18:1/18:1(9Z)) ;Sclerocitrin	-6.33540225548014;-6.33540225548014;-16.1138003406745	MS1 mz matched	725.063	466.907	2899.13	8515.87	1.42532	0.00251319	0.030318	0.340438	-1.55454
24795	NA	NA	Wasalexin B;Wasalexin A;Methoxybrassenin B;Tricrozarin A	-20.5502696822753;-20.5502696822753;-20.5502696822753;20.4949979187371	MS1 mz matched	293.044	435.144	18514.8	54306.7	1.33789	0.00477399	0.0426719	0.340931	-1.55245
70494	NA	NA	Collettiside I;Diosgenin 3-O-beta-D-glucopyranoside;(3beta,25R)-Spirost-5-en-3-ol 3-O-beta-D-glucopyranoside	-19.3307651288735;-19.2984946029066	MS1 mz matched	575.355	167.813	5722.2	16776.9	1.28092	0.00687305	0.0501651	0.341075	-1.55184
38837	NA	NA	Kanzonol V;	19.8116551970433;	MS1 mz matched	375.175	320.251	5358.84	15698.7	1.32029	0.00908525	0.0571134	0.341356	-1.55065
32384	NA	NA	L-Cysteinylglycine disulfide;	2.31614495221614;	MS1 mz matched	337.077	350.271	114952	336549	1.41784	0.00216596	0.0284983	0.341561	-1.54978
73081	NA	NA	Hericenone H;Hericenone E;	15.0750673031915;15.0750673031915;	MS1 mz matched	593.39	142.091	8507.74	24884.5	1.55605	0.0474544	0.145572	0.341889	-1.5484
64982	NA	NA	Euphorbia factor Ti2;Condurangogenin A;Kondurangogenin A	-10.1933314768784;-10.1933314768784	MS1 mz matched	537.288	131.411	86133.3	251741	1.41201	0.0247411	0.0979412	0.34215	-1.5473
73929	NA	NA	5-Oxoavermectin 2a aglycone	3.66465	MS1 mz matched	599.322	229.775	153144	447329	1.41533	0.000574808	0.0167968	0.342352	-1.54645
84594	NA	NA	Auranofin;	-17.20386080243;	MS1 mz matched	677.11	439.856	4388.57	12814.3	1.41212	0.000421409	0.0157518	0.342474	-1.54593
104140	NA	NA	Cinnamtannin D1;Epicatechin-(4beta-&gt;8)-epicatechin-(2beta-&gt;7,4beta-&gt;8)-catechin;Pavetannin B6;Pavetannin B2;Epicatechin-(2beta-&gt;7,4beta-&gt;8)-epicatechin-(4beta-&gt;8)-epicatechin;Epicatechin-(4beta-&gt;6)-epicatechin-(2beta-&gt;7,4beta-&gt;8)-epicatechin;Cinmtannin B1;Cinmtannin D1	8.27236908655601;8.27236908655601;8.27236908655601;8.27236908655601;8.27236908655601;8.27236908655601;8.23105839437764;8.23105839437764	MS1 mz matched	863.197	209.113	3827.48	11172.8	1.40087	0.00314211	0.0344515	0.342572	-1.54552
54347	NA	NA	Celastrol;Usambarine	-6.68410763856702;-9.54964962779827	MS1 mz matched	471.257	263.48	2481.79	7241.47	1.38321	0.0155118	0.0730994	0.342719	-1.5449
57523	NA	NA	rac-5,6-Epoxy-retinoyl-beta-D-glucuronide;Caryoptin	-23.4623261538582;-23.3956930000775	MS1 mz matched	491.224	193.249	1866.41	5441.38	1.47332	0.0463736	0.144133	0.343003	-1.54371
84054	NA	NA	Cytidine monophosphate N-acetylneuraminic acid;CMP-N-acetylneuramite;CMP-N-acetyl-beta-neuramite	-0.435563282791786;-0.488482160427464	MS1 mz matched	673.161	295.988	2062.7	6013.47	1.42205	0.0321313	0.113564	0.343013	-1.54367
77697	NA	NA	Dabigatran etexilate;	18.7971975105694;	MS1 mz matched	626.329	208.193	1389.1	4041.18	1.30762	0.00674856	0.0501027	0.343735	-1.54063
74227	NA	NA	Diellagilactone;Termilin;Gallagic acid	10.5875232041181;10.5875232041181	MS1 mz matched	601.376	150.75	10199.4	29646.8	1.38229	0.0235282	0.0943805	0.344029	-1.5394
24344	NA	NA	Avenalumin III;ptalam;N-1-phthylphthalamic acid	-7.53960439505146;-7.39085401569781	MS1 mz matched	290.087	347.493	479097	1.39046e+06	1.40561	0.00517409	0.0438642	0.34456	-1.53717
61177	NA	NA	Nb-trans-Feruloylserotonin glucoside;	0.148192768748211;	MS1 mz matched	513.195	369.183	23308.3	67444.9	1.41969	0.0147661	0.0711482	0.345591	-1.53286
58772	NA	NA	Artonol C;GW1843;1843U89	-6.33767403182456;21.4593209982571	MS1 mz matched	499.18	369.183	9348.45	27046.4	1.39554	0.00340886	0.0360157	0.345645	-1.53264
51187	NA	NA	Cefixime;Cefixime	0.089395825451033;0.06555693714311	MS1 mz matched	452.041	456.371	11044.9	31944.8	1.3572	0.0303737	0.10963	0.345749	-1.5322
102802	NA	NA	PE(24:1(15Z)/20:5(5Z,8Z,11Z,14Z,17Z));PE(22:1(13Z)/22:5(4Z,7Z,10Z,13Z,16Z));PE(22:6(4Z,7Z,10Z,13Z,16Z,19Z)/22:0);PE(22:4(7Z,10Z,13Z,16Z)/22:2(13Z,16Z));PE(22:1(13Z)/22:5(7Z,10Z,13Z,16Z,19Z));PE(20:5(5Z,8Z,11Z,14Z,17Z)/24:1(15Z));PE(22:5(4Z,7Z,10Z,13Z,16Z)/22:1(13Z));PE(22:2(13Z,16Z)/22:4(7Z,10Z,13Z,16Z));PE(22:5(7Z,10Z,13Z,16Z,19Z)/22:1(13Z));PE(22:0/22:6(4Z,7Z,10Z,13Z,16Z,19Z));	-2.12218403863284;-2.12218403863284;-2.12218403863284;-2.12218403863284;-2.12218403863284;-2.12218403863284;-2.12218403863284;-2.12218403863284;-2.12218403863284;-2.12218403863284;	MS1 mz matched	847.178	208.39	11727.4	33901.2	1.41416	0.00668265	0.0499746	0.345929	-1.53145
82926	NA	NA	1-Palmitoyl-2-(5-hydroxy-8-oxo-6-octenedioyl)-sn-glycero-3-phosphatidylcholine	-6.61266	MS1 mz matched	664.376	175.199	4716.38	13608.1	1.40753	0.0100663	0.0595946	0.346585	-1.52872
79804	NA	NA	Cycloartanyl ferulate;Amaranth;Food red No.2;New coccine;C.I. Acid red 18;Food red No.102	16.2786229919691;-23.1606705345152;-23.1606705345152	MS1 mz matched	641.396	169.02	1354.97	3905.23	1.27927	0.0103786	0.0603724	0.346962	-1.52715
97977	NA	NA	(-)-Epigallocatechin 3-gallate 7-glucoside 4-glucuronide;	12.7827000075668;	MS1 mz matched	795.179	478.525	3727.8	10741.2	1.24293	0.013815	0.0690538	0.347055	-1.52676
69755	NA	NA	GDP-4-dehydro-3,6-dideoxy-alpha-D-mannose	-7.83003	MS1 mz matched	570.322	167.543	4614.5	13273.7	1.39655	0.000263308	0.0136754	0.347644	-1.52432
20251	NA	NA	(Z)-[3-(Methylsulfinyl)-1-propenyl] 2-propenyl disulfide;Stipitatote	-24.1681658856725;-3.84613905330237	MS1 mz matched	267.011	464.932	2968.01	8534.47	1.20262	0.025526	0.0995614	0.347768	-1.5238
54282	NA	NA	4,5,6-Trimethylscutellarein 7-glucoside;	-1.04397143265985;	MS1 mz matched	471.115	296.65	25909.6	74447.3	1.30207	0.0047012	0.0424168	0.348026	-1.52273
114870	NA	NA	Ganglioside GA2 (d18:1/12:0);	-14.3897514892722;	MS1 mz matched	1043.6	173.562	2236.6	6420.57	1.38555	0.0145477	0.070788	0.34835	-1.52139
88202	NA	NA	Spirolide D;	11.3444114385238;	MS1 mz matched	706.484	119.013	21974.6	63035.9	1.38653	0.0103884	0.0603724	0.348605	-1.52033
76140	NA	NA	Dimoracin;	-1.16518772591998;	MS1 mz matched	615.199	276.846	2789.97	7999.41	1.46281	0.0208503	0.0871824	0.348772	-1.51965
39628	NA	NA	Niazirinin;	-6.96715053417685;	MS1 mz matched	380.128	397.675	12462	35726	1.35995	0.00811878	0.0542058	0.348822	-1.51944
31753	Nicotinamide ribotide	0.8334	NA	NA	MS2 reverse	333.054	285.096	7023.84	20135.8	1.3807	0.000290971	0.014075	0.348823	-1.51943
108749	NA	NA	TG(18:1(9Z)/18:4(6Z,9Z,12Z,15Z)/22:5(4Z,7Z,10Z,13Z,16Z));TG(18:1(9Z)/18:3(6Z,9Z,12Z)/22:6(4Z,7Z,10Z,13Z,16Z,19Z));TG(18:4(6Z,9Z,12Z,15Z)/20:1(11Z)/20:5(5Z,8Z,11Z,14Z,17Z));TG(20:3n6/18:3(9Z,12Z,15Z)/20:4(8Z,11Z,14Z,17Z));TG(18:3(6Z,9Z,12Z)/18:1(11Z)/22:6(4Z,7Z,10Z,13Z,16Z,19Z));TG(20:3n6/20:4(5Z,8Z,11Z,14Z)/18:3(9Z,12Z,15Z));TG(18:0/20:5(5Z,8Z,11Z,14Z,17Z)/20:5(5Z,8Z,11Z,14Z,17Z));TG(14:0/22:5(4Z…	10.5668671352761;10.5668671352761;10.5668671352761;10.5668671352761;10.5668671352761;10.5668671352761;10.5668671352761;10.5668671352761;10.5668671352761;10.5668671352761;10.5668671352761;10.5668671352761;10.5668671352761;10.5668671352761;10.5668671352761;10.5668671352761;10.5668671352761;10.5668671352761;10.5668671352761;10.5668671352761;10.5668671352761;10.5668671352761;10.5668671352761;10.56686…	MS1 mz matched	926.435	457.021	922.663	2637.09	1.31239	0.00249089	0.030318	0.349879	-1.51507
90678	NA	NA	2-Octaprenyl-6-methoxyphenol	20.3266	MS1 mz matched	728.108	460.9	893.344	2552.34	1.3031	0.00734402	0.0515845	0.350009	-1.51454
29783	NA	NA	7,7-Dihydroxy-6,8-bicoumarin;	-2.00684533243762;	MS1 mz matched	321.047	24.509	60582.9	172904	1.31909	0.0124707	0.0651113	0.350384	-1.51299
102809	NA	NA	PE(24:1(15Z)/20:5(5Z,8Z,11Z,14Z,17Z));PE(22:1(13Z)/22:5(4Z,7Z,10Z,13Z,16Z));PE(22:6(4Z,7Z,10Z,13Z,16Z,19Z)/22:0);PE(22:4(7Z,10Z,13Z,16Z)/22:2(13Z,16Z));PE(22:1(13Z)/22:5(7Z,10Z,13Z,16Z,19Z));PE(20:5(5Z,8Z,11Z,14Z,17Z)/24:1(15Z));PE(22:5(4Z,7Z,10Z,13Z,16Z)/22:1(13Z));PE(22:2(13Z,16Z)/22:4(7Z,10Z,13Z,16Z));PE(22:5(7Z,10Z,13Z,16Z,19Z)/22:1(13Z));PE(22:0/22:6(4Z,7Z,10Z,13Z,16Z,19Z));Sennoside C;Senno…	22.6366297453276;22.6366297453276;22.6366297453276;22.6366297453276;22.6366297453276;22.6366297453276;22.6366297453276;22.6366297453276;22.6366297453276;22.6366297453276;-16.9767997883833;-16.9767997883833	MS1 mz matched	847.202	208.388	11817.7	33660.4	1.40512	0.00840916	0.0551007	0.351086	-1.5101
103488	NA	NA	Sialyl-Lewis X;3-Sialyl Lewis;	-0.104840192906342;-0.104840192906342;	MS1 mz matched	855.261	480.977	1869.1	5323.37	1.35103	0.00866577	0.0558894	0.351113	-1.50999
15683	Nitrofurantoin	0.9751	NA	NA	MS2 reverse	238.038	290.262	14860.1	42299.8	1.33888	0.00707748	0.0509785	0.351306	-1.5092
30084	NA	NA	4-Hydroxy-3,5,4-trimethoxystilbene;Isosativan;Myrigalone G;4-Hydroxy-3,4,5-trimethoxystilbene;Myrigalone H;Sativan;4-Hydroxy-5,7-dimethoxyflavan;1,3-Diphenyltetramethyldisiloxane;1,1,3,3-Tetramethyl-1,3-diphenyldisiloxane	5.2107414624393;5.2107414624393;5.2107414624393;5.2107414624393;5.2107414624393;5.2107414624393;5.2107414624393;3.84452865906718	MS1 mz matched	323.061	27.104	25653	72935.3	1.41598	0.0104965	0.0606153	0.351723	-1.50749
51436	NA	NA	AK toxin I;AK-toxin I	12.4941963606406;12.5851981612108	MS1 mz matched	453.208	297.932	3801.5	10802.3	1.41124	0.00268114	0.031156	0.351915	-1.5067
73563	NA	NA	Fusaroskyrin;	10.3428940359376;	MS1 mz matched	597.117	435.353	2263.11	6429.29	1.36706	0.00109283	0.0225608	0.351999	-1.50635
45280	NA	NA	[6]-Gingerdiol 3,5-diacetate;4,4-Difluoro-17beta-hydroxyandrost-5-en-3-one propiote	-10.2277658652825;-0.789024563075116	MS1 mz matched	415.178	41.848	27392.1	77770.3	1.33466	0.00728598	0.051429	0.352217	-1.50546
36739	NA	NA	Glucolepidiin;Ethyl glucosinolate	12.967	MS1 mz matched	363.047	221.743	4189.96	11887.3	1.32033	0.00602257	0.0475446	0.352474	-1.50441
104750	NA	NA	PC(18:2(9Z,12Z)/20:1(11Z));PC(20:2(11Z,14Z)/18:1(11Z));PC(20:0/18:3(9Z,12Z,15Z));PC(18:1(9Z)/20:2(11Z,14Z));PC(20:3(8Z,11Z,14Z)/18:0);PC(16:1(9Z)/22:2(13Z,16Z));PC(20:1(11Z)/18:2(9Z,12Z));PC(22:2(13Z,16Z)/16:1(9Z));PC(18:0/20:3(8Z,11Z,14Z));PC(20:3(5Z,8Z,11Z)/18:0);PC(18:3(6Z,9Z,12Z)/20:0);PC(18:3(9Z,12Z,15Z)/20:0);PC(20:2(11Z,14Z)/18:1(9Z));PC(20:0/18:3(6Z,9Z,12Z));PC(18:0/20:3(5Z,8Z,11Z));PC(18…	-6.29022021474815;-6.29022021474815;-6.29022021474815;-6.29022021474815;-6.29022021474815;-6.29022021474815;-6.29022021474815;-6.29022021474815;-6.29022021474815;-6.29022021474815;-6.29022021474815;-6.29022021474815;-6.29022021474815;-6.29022021474815;-6.	MS1 mz matched	870.617	130.763	21205.5	59977.1	1.25351	0.0148811	0.0714931	0.35356	-1.49997
56411	NA	NA	hydroxynefazodone;6-O-Glc-paromamine;Kamycin X;Kamycin D	-13.123136513432;-18.7542982893596;-18.7542982893596;-18.7542982893596	MS1 mz matched	484.204	29.8275	4005.01	11319.1	1.35463	0.026001	0.100383	0.353828	-1.49888
92594	NA	NA	PE-NMe2(16:0/18:1(9Z));PE(16:1(9Z)/20:0);PE(20:0/16:1(9Z));PE(18:0/18:1(11Z));PE(18:0/18:1(9Z));PC(15:0/18:1(9Z));PE(22:1(13Z)/14:0);PE(14:0/22:1(13Z));PC(15:0/18:1(11Z));PE(14:1(9Z)/22:0);PE(18:1(11Z)/18:0);PE(20:1(11Z)/16:0);PC(18:1(11Z)/15:0);PE(16:0/20:1(11Z));PE(18:1(9Z)/18:0);PE(22:0/14:1(9Z));PC(18:1(9Z)/15:0);	8.44208622572422;8.44208622572422;8.44208622572422;8.44208622572422;8.44208622572422;8.44208622572422;8.44208622572422;8.44208622572422;8.44208622572422;8.44208622572422;8.44208622572422;8.44208622572422;8.44208622572422;8.44208622572422;8.44208622572422;8.44208622572422;8.44208622572422;	MS1 mz matched	744.568	168.276	4402.54	12432.9	1.27538	0.0122356	0.0647057	0.354102	-1.49776
44903	NA	NA	Sulbenicillin	-9.38038	MS1 mz matched	413.052	378.699	6292.3	17760.3	1.37175	0.00504409	0.0432827	0.35429	-1.497
41919	NA	NA	Novobiocic acid	17.625	MS1 mz matched	394.144	382.613	21209.3	59856	1.35344	0.000610909	0.0171263	0.354338	-1.4968
111994	NA	NA	TG(20:0/22:2(13Z,16Z)/20:2n6);TG(18:1(11Z)/24:1(15Z)/18:2(9Z,12Z));TG(24:1(15Z)/18:1(9Z)/18:2(9Z,12Z));TG(22:1(13Z)/20:1(11Z)/20:2n6);TG(15:0/22:4(7Z,10Z,13Z,16Z)/24:0);TG(24:1(15Z)/18:1(11Z)/18:2(9Z,12Z));TG(22:1(13Z)/20:1(11Z)/18:2(9Z,12Z));TG(20:1(11Z)/18:2(9Z,12Z)/22:1(13Z));TG(18:1(9Z)/24:1(15Z)/20:2n6);TG(20:0/18:2(9Z,12Z)/22:2(13Z,16Z));TG(18:1(11Z)/18:2(9Z,12Z)/24:1(15Z));TG(24:0/15:0/22:…	-9.1923184361256;-9.1923184361256;-9.1923184361256;-9.1923184361256;-9.1923184361256;-9.1923184361256;-9.1923184361256;-9.1923184361256;-9.1923184361256;-9.1923184361256;-9.1923184361256;-9.1923184361256;-9.1923184361256;-9.1923184361256;-9.1923184361256;	MS1 mz matched	980.593	174.476	1748.46	4932.52	1.37498	0.0109029	0.0610547	0.354476	-1.49624
64635	NA	NA	2-Methoxyestrone 3-glucuronide	7.13979	MS1 mz matched	535.224	369.237	2401.97	6769.89	1.28315	0.00485546	0.0427519	0.354802	-1.49491
61664	NA	NA	Piperacillin;Piperacillin;Piperacillin anhydrous	7.50459547137249;7.54114127640623	MS1 mz matched	516.153	469.3	11621.4	32729.5	1.43774	0.00686662	0.0501651	0.355075	-1.4938
42731	N-Acetyl-D-lactosamine	0.8701	NA	NA	MS2 reverse	399.159	299.064	3030.23	8532.25	1.29201	0.0130245	0.0665935	0.35515	-1.4935
99943	NA	NA	Majonoside R1;(3b,6a,12b,20S,23E)-Dammar-23-ene-3,6,12,20,25-pentol 6,20-diglucoside;Momorcharaside A;	-2.07988583671744;-2.07988583671744;-2.07988583671744;	MS1 mz matched	815.485	39.185	72921	204434	1.29025	0.00892926	0.0567744	0.356697	-1.48723
117523	NA	NA	Ganglioside GM3 (d18:0/14:0);	19.9627671494385;	MS1 mz matched	1125.71	174.06	1280.92	3590.31	1.27592	0.0326552	0.114771	0.356771	-1.48693
114098	NA	NA	Mycalolide B	-0.584135	MS1 mz matched	1026.15	454.272	2371.78	6637.33	1.29348	0.00491696	0.0430903	0.357339	-1.48463
31510	NA	NA	(2R,3R)-3,4,7-Trihydroxyflavanone;3,4,9-Trihydroxypterocarpan;(閸?-2-Hydroxydihydrodaidzein;Moracin J;3-Hydroxydihydrodaidzein;4,5,8-Trihydroxyflavanone;Glycinol;Chalconaringenin;8-Hydroxydihydrodaidzein;Dihydrogenistein;Toralactone;Naringenin;1-Hydroxy-3,7-dimethoxyxanthone;6-Hydroxydihydrodaidzein;Casbene;Pimaradiene;Pimara-8(14),15-diene;ent-Kaurene;ent-Kaur-16-ene;Neocembrene;Cembrene A;(R)-Ce…	0.734611361229854;0.734611361229854;0.734611361229854;0.734611361229854;0.734611361229854;0.734611361229854;0.734611361229854;0.734611361229854;0.734611361229854;0.734611361229854;0.734611361229854;0.734611361229854;0.734611361229854;0.734611361229854;9.55003188231358;9.55003188231358;9.55003188231358;9.55003188231358;9.55003188231358;9.55003188231358;9.55003188231358;9.55003188231358;9.550031882…	MS1 mz matched	331.263	40.88	2.8445e+06	7.95466e+06	1.38505	0.000156136	0.0106996	0.357589	-1.48363
44789	NA	NA	(-)-alpha-Narcotine;(閸?-alpha-Narcotine;alpha-rcotine;Noscapine	-8.66058832467627;-8.66058832467627;-8.77652654317652	MS1 mz matched	412.144	404.418	10896.3	30441.6	1.40364	0.00597261	0.0473775	0.357942	-1.4822
102743	NA	NA	TG(18:1(11Z)/16:0/o-18:0);TG(18:0/o-18:0/16:1(9Z));TG(16:0/18:1(9Z)/o-18:0);TG(16:0/o-18:0/18:1(9Z));TG(16:0/o-18:0/18:1(11Z));TG(16:1(9Z)/18:0/o-18:0);TG(20:0/14:1(9Z)/o-18:0);TG(14:1(9Z)/20:0/o-18:0);TG(14:0/20:1(11Z)/o-18:0);TG(20:0/o-18:0/14:1(9Z));TG(14:0/o-18:0/20:1(11Z));TG(16:0/18:1(11Z)/o-18:0);TG(20:1(11Z)/14:0/o-18:0);TG(18:1(9Z)/16:0/o-18:0);TG(18:0/16:1(9Z)/o-18:0);	2.6540336035652;2.6540336035652;2.6540336035652;2.6540336035652;2.6540336035652;2.6540336035652;2.6540336035652;2.6540336035652;2.6540336035652;2.6540336035652;2.6540336035652;2.6540336035652;2.6540336035652;2.6540336035652;2.6540336035652;	MS1 mz matched	846.429	170.799	950.269	2651.49	1.42017	6.41497e-06	0.00395643	0.358391	-1.4804
35946	NA	NA	Romucosine B;Isogravacridonechlorine;Gravacridonechlorine;Triglochinin;2-Hexenedioic acid,4-(cyano(beta-D-glucopyranosyloxy)methylene)-, (E,Z)-;TRIBOA-glucoside;2,4,7-Trihydroxy-1,4-benzoxazin-3-one-glucoside;2,4,7-Trihydroxy-2H-1,4-benzoxazin-3(4H)-one-glucoside	-1.21361509334;-1.21361509334;-1.21361509334;18.937009935242;18.937009935242	MS1 mz matched	358.088	379.815	42713.4	119132	1.38334	0.00174005	0.0268469	0.358538	-1.4798
59994	NA	NA	2-Decarboxybetanin;Polyoxin B	-13.0439715940909;19.6576954633007	MS1 mz matched	506.155	282.985	4680.74	13048.7	1.38315	0.0135739	0.0682781	0.358712	-1.4791
91177	NA	NA	TG(15:0/14:1(9Z)/14:1(9Z));TG(14:1(9Z)/15:0/14:1(9Z));2,3-Bis-(O-phytanyl)-sn-glycerol 1-phosphate	-15.5152603349266;-15.5152603349266;9.99117627290546	MS1 mz matched	732.144	420.533	2904.96	8097.18	1.3721	0.000327462	0.0147836	0.358762	-1.4789
14142	NA	NA	Lamivudine;Lamivudine;3TC;2,3-Dideoxy-3-thiacytidine	-6.68013923689362;-6.62818633835916	MS1 mz matched	228.051	63.285	32121.1	89519.3	1.39237	0.046252	0.143979	0.358818	-1.47868
43187	NA	NA	N-Acetyl-9-O-lactoylneuraminic acid;8-Demethylnovobiocic acid	7.58119776750153;23.0897677694337	MS1 mz matched	402.106	319.878	3424.94	9543.21	1.41126	3.74758e-05	0.00888311	0.358888	-1.47839
29814	NA	NA	Lepidimoic acid;Dinitramine	7.88506325943685;11.290361139333	MS1 mz matched	321.093	158.416	25664.9	71481.4	1.26616	0.00738985	0.0516062	0.359043	-1.47777
49874	NA	NA	Difecoum	1.10588	MS1 mz matched	443.173	378.053	5737.7	15974.6	1.38836	0.00208162	0.0280552	0.359175	-1.47724
44582	NA	NA	1-Methyl 2-galloylgalactarate;6-Methyl 2-galloylgalactarate;Mannomustine dihydrochloride;Degranol	-24.4000906908189;-24.4000906908189;15.9553675186708	MS1 mz matched	411.015	462.763	8876.4	24707.1	1.21484	0.0287842	0.10661	0.359265	-1.47688
3618	Hypoxanthine	0.9606	NA	NA	MS2 forward	135.029	107.634	55382.3	153820	1.29212	0.0140437	0.0695183	0.360046	-1.47375
39387	NA	NA	Cyananin;	-14.9393411709224;	MS1 mz matched	378.982	458.01	4523.67	12556.9	1.38538	7.864e-05	0.00888311	0.360253	-1.47292
20339	NA	NA	Hesperaline;Daimuron;Methyldymron;4,4-Bis(dimethylamino)benzophenone;Michlers ketone	15.0211696760376;4.88966190022244;4.88966190022244;4.88966190022244	MS1 mz matched	267.159	233.282	1073.04	2974.42	1.22038	0.0154004	0.0727133	0.360757	-1.4709
77500	NA	NA	7-Hydroxy-1,4,5-trimethoxyxanthone 7-O-[b-D-glucosyl-(1-&gt;2)-b-D-galactoside];5-Methyleriodictyol 7-[glucosyl-(1-&gt;4)-galactoside];	7.18110823806596;7.18110823806596;	MS1 mz matched	625.189	400.68	10613.4	29409.7	1.33907	0.0470074	0.145196	0.360881	-1.4704
7684	NA	NA	O-Ureidohomoserine;	0.249047075982701;	MS1 mz matched	176.07	259.705	3019.93	8340.71	1.43458	0.0361785	0.122555	0.362071	-1.46565
14042	NA	NA	L-2-Aminoethyl seryl phosphate;Traumatic acid;(2E)-Dodecenedioic acid;Dodec-2-enedioic acid	-5.74427227450925;12.2273448931199	MS1 mz matched	227.139	260.361	21817.5	60177.8	1.32773	0.00118319	0.0233935	0.36255	-1.46375
92287	NA	NA	(2S)-Deoxymyxol 2-(2,4-di-O-methyl-alpha-L-fucoside)	12.3811	MS1 mz matched	742.067	473.698	4947.48	13641.8	1.3214	0.00837399	0.0549671	0.362671	-1.46327
104136	NA	NA	Cinnamtannin D1;Epicatechin-(4beta-&gt;8)-epicatechin-(2beta-&gt;7,4beta-&gt;8)-catechin;Pavetannin B6;Pavetannin B2;Epicatechin-(2beta-&gt;7,4beta-&gt;8)-epicatechin-(4beta-&gt;8)-epicatechin;Epicatechin-(4beta-&gt;6)-epicatechin-(2beta-&gt;7,4beta-&gt;8)-epicatechin;Cinmtannin B1;Cinmtannin D1	-21.3373175971467;-21.3373175971467;-21.3373175971467;-21.3373175971467;-21.3373175971467;-21.3373175971467;-21.3786270661385;-21.3786270661385	MS1 mz matched	863.172	208.43	3754.29	10349.7	1.32898	0.00583101	0.0466797	0.362743	-1.46298
14699	NA	NA	L-N-(3-Carboxypropyl)glutamine;Threoninyl-Hydroxyproline;Aspartyl-Valine;4-(Glutamylamino) butanoate;Hydroxyprolyl-Threonine;N2-Succinyl-L-ornithine;Valyl-Aspartate;Boc-Asn;N-alpha-Boc-L-asparagine;N2-Succinyl-L-ornithine;(2S)-5-Amino-2-(3-carboxypropanoylamino)pentanoic acid;N6-Acetyl-LL-2,6-diaminoheptanedioate;N2-Acetyl-LL-2,6-diaminoheptanedioate;N6-Acetyl-LL-2,6-diaminopimelate;N2-Acetyl-LL-…	-2.38167124806317;-2.38167124806317;-2.38167124806317;-2.38167124806317;-2.38167124806317;-2.38167124806317;-2.38167124806317;-2.28861050056591;-2.28861050056591;-2.28861050056591;-2.28861050056591;-2.28861050056591	MS1 mz matched	231.105	32.492	23129.4	63722.6	1.33442	0.0396453	0.13032	0.36297	-1.46208
88270	NA	NA	Sanggenon C;Sanggenon D	20.3994319850139;20.3994319850139	MS1 mz matched	707.235	402.277	2835.39	7806.1	1.33603	0.0226384	0.0915908	0.363228	-1.46105
16256	NA	NA	Thiopental;Ethoprophos	2.16639569531119;-1.9600642075541	MS1 mz matched	241.339	369.17	4388.41	12074.5	1.38715	0.00217567	0.0285498	0.363446	-1.46019
88569	NA	NA	Cyanidin-3-O-(6-O-malonyl-2-O-glucuronyl)glucoside	-16.2211	MS1 mz matched	710.129	473.698	9396.65	25822.9	1.32948	0.0467445	0.144873	0.363888	-1.45843
21985	NA	NA	8-Hydroxy-2-methoxy-6-methyl-1,4-naphthoquinone;Liqcoumarin;Piperic acid;4-Methylumbelliferyl acetate;2-Hydroxy-6-oxo-6-phenylhexa-2,4-dienoate;2,6-Dioxo-6-phenylhexa-3-enoate;4-Methylumbelliferyl acetate;2,2,3-Trihydroxydiphenylether;Aristolindiquinone;Baldril;2,7-Dihydroxy-5-methyl-1-phthoate	5.0041752945148;5.0041752945148;5.0041752945148;5.0041752945148;5.04453175054926;5.04453175054926;5.04453175054926;5.04453175054926;5.04453175054926;5.04453175054926	MS1 mz matched	277.073	306.478	111588	306587	1.36095	0.000556834	0.0167525	0.363968	-1.45811
100998	NA	NA	Mycobactin S	20.8927	MS1 mz matched	826.522	164.711	2610.47	7171.81	1.39565	0.00985204	0.059428	0.36399	-1.45803
32564	NA	NA	Vulgaxanthin I;Vulgaxanthin-I	5.51389953738734;5.36615761351412	MS1 mz matched	338.109	284.989	148984	409050	1.35262	0.0088885	0.0566219	0.364219	-1.45712
8517	O-Acetyl-L-serine	0.998	NA	NA	MS2 reverse	183.999	114.364	23315.5	63965.2	1.14168	0.0305763	0.110119	0.364504	-1.456
83181	NA	NA	Gluten exorphin C;Mycimicin VI	6.93391881707609;17.6807315387598	MS1 mz matched	666.395	152.373	2486.18	6813.04	1.24589	0.00792205	0.0534711	0.364914	-1.45437
81167	NA	NA	Ginsenoside Rh5;	-9.24753383651939;	MS1 mz matched	651.439	116.719	10024.9	27465.3	1.46663	0.0324442	0.114343	0.365003	-1.45402
91698	NA	NA	beta-Sitosterol behenate;CE(24:0);Mertansine;DM 1	-6.381879217374;-6.381879217374;-6.2462454642285	MS1 mz matched	736.27	404.231	2777.44	7608.4	1.38019	0.00371211	0.038237	0.365049	-1.45384
97048	NA	NA	SM(d18:0/22:1(13Z));SM(d18:1/22:0);FADH2	-10.4620550424332;-10.4620550424332;8.33921090769654	MS1 mz matched	786.179	472.659	2236.89	6125.68	1.35811	0.00091092	0.0209563	0.365166	-1.45338
8873	4-Methoxyphenylacetic acid	0.9725	NA	NA	MS2 reverse	187.037	116.864	11322.5	30995.5	1.35442	0.0151266	0.0718331	0.365296	-1.45286
46253	NA	NA	N-desalkyludenafil;	-2.65311060250699;	MS1 mz matched	421.155	400.92	11657.2	31902.9	1.35869	0.00209515	0.0280552	0.365396	-1.45247
47882	NA	NA	Fumitremorgin C;Fumitremorgin C	-1.56043312613072;-1.58232187792881	MS1 mz matched	431.176	433.107	2394.5	6551.33	1.38937	0.00362949	0.0376217	0.365497	-1.45207
12470	NA	NA	1-Aminopyrene;	-9.64350362874865;	MS1 mz matched	216.087	334.731	19981.2	54603.2	1.33663	0.0171142	0.0778557	0.365934	-1.45034
68329	NA	NA	Ergocornine	18.9412	MS1 mz matched	560.306	120.423	114284	312208	1.33149	0.0244963	0.0973146	0.366051	-1.44988
6308	L-Rhamnose	0.6215	NA	NA	MS2 forward	163.06	287.861	22133.2	60425.4	1.36766	0.0167494	0.0767329	0.36629	-1.44894
17161	NA	NA	Coriandrone E;N-(3,4-Dichlorophenyl)-malomate	2.12239787083671;24.9936709574287	MS1 mz matched	247.062	307.017	28956.6	79027.5	1.34585	0.00104539	0.0222326	0.366411	-1.44846
31926	NA	NA	beta-D-Glucopyranosyl anthranilate;7-Methylxanthosine	11.6953999668351;16.0481873572006	MS1 mz matched	334.08	282.588	115582	314938	1.37099	0.000552781	0.0167326	0.366999	-1.44615
54681	NA	NA	N-Formyl-norleucyl-leucyl-phenylalanyl-methylester;f-NLP-ME	-13.1561	MS1 mz matched	473.273	259.627	3959.9	10783.9	1.38333	0.0212118	0.0882456	0.367204	-1.44535
113376	NA	NA	1-Archaetidyl-1D-myo-inositol 3-phosphate;1-Saturated archaetidyl-1D-myo-inositol 3-phosphate;Archaetidylinositol phosphate	-19.2888	MS1 mz matched	1009.62	177.598	1423.87	3874.69	1.3288	0.00511793	0.0434627	0.367481	-1.44426
80005	NA	NA	Coenzyme F420-1	12.5015	MS1 mz matched	643.145	472.659	4123.69	11212.5	1.36835	0.000858666	0.0201746	0.367776	-1.4431
45277	NA	NA	Phenylethyl primeveroside;Calophyllolide	4.28913068807931;18.3392348756722	MS1 mz matched	415.17	331.492	2346.51	6375	1.23441	0.00837764	0.0549671	0.36808	-1.44191
20675	NA	NA	Ethylene brassylate;(10S)-Juvenile hormone III acid diol	3.29665315615482;3.3310743714224	MS1 mz matched	269.175	61.16	57191.2	155368	1.07161	0.0474716	0.145572	0.3681	-1.44183
53629	NA	NA	Neocretanin;Castamollissin;	-0.562711829226967;-0.562711829226967;	MS1 mz matched	467.09	425.056	132016	358636	1.34114	0.000539659	0.0164363	0.368107	-1.4418
18145	Salicyluric acid	0.9735	NA	NA	MS2 reverse	254.066	346.989	4753.46	12893.2	1.37846	0.0315597	0.112187	0.36868	-1.43956
78617	NA	NA	Cer(d18:0/24:0);	21.1614508291612;	MS1 mz matched	633.126	474.346	20167.3	54647.8	1.32834	0.00123244	0.0238001	0.36904	-1.43815
60626	NA	NA	trans-Zeatin riboside diphosphate	-7.43807	MS1 mz matched	510.083	334.118	7228.53	19586.9	1.34725	0.00546362	0.0451509	0.36905	-1.43811
30923	NA	NA	Epoxicozole	2.73495	MS1 mz matched	328.069	296.642	25574.3	69296.9	1.39308	0.00991068	0.059428	0.369054	-1.43809
71308	NA	NA	Cinncassiol A 19-glucoside;Morellin	-1.79457317903722;9.00327995004568	MS1 mz matched	581.199	347.529	1540.99	4175.12	1.36271	0.000173362	0.0115591	0.36909	-1.43796
87641	NA	NA	SM(d18:0/16:1(9Z));Ecdysone palmitate;Ecdysone 3-palmitate	-13.4559298480089;20.8116650428043	MS1 mz matched	701.558	162.979	2406.76	6515.52	1.22322	0.0147486	0.0711482	0.369388	-1.43679
94785	NA	NA	Cethromycin;ABT-773;A-195773;Abbott-195773	-0.24823	MS1 mz matched	764.42	176.112	2134.2	5773.35	1.37118	9.17011e-05	0.00888311	0.369664	-1.43571
58318	NA	NA	Lorazepam glucuronide;	-19.553090600473;	MS1 mz matched	496.272	188.404	47451.4	128347	1.23823	0.0400349	0.13099	0.369712	-1.43553
54372	NA	NA	27-Hydroxyisomangiferolic acid;Lucidumol A;Queretaroic acid;Maslinic acid;delta-Maslinic acid;Ganoderiol E;Epoxyganoderiol A;Rubitic acid;Momordicin I;20beta-Hydroxyursolic acid;(3beta,23xi)-3,23-Dihydroxycycloart-24-en-26-oic acid;Sebiferenic acid;Ganoderic acid U;Priverogenin A;3alpha-Corosolic acid;(3b,22S,24E)-3,22-Dihydroxycycloart-24-en-26-oic acid;Albigenic acid;Azukisapogenol;Pomolic acid…	5.80071872178805;5.80071872178805;5.80071872178805;5.80071872178805;5.80071872178805;5.80071872178805;5.80071872178805;5.80071872178805;5.80071872178805;5.80071872178805;5.80071872178805;5.80071872178805;5.80071872178805;5.80071872178805;5.80071872178805;5.80071872178805;5.80071872178805;5.80071872178805;5.80071872178805;5.80071872178805;5.71603621258058;5.71603621258058;5.71603621258058;5.716036…	MS1 mz matched	471.349	48.498	27924.1	75510.6	1.11025	0.0308227	0.110845	0.369804	-1.43517
20766	Phosphocreatine	0.9999	NA	NA	MS2 reverse	270.053	290.202	250760	677748	1.3651	0.0174507	0.0782743	0.369989	-1.43444
40130	NA	NA	S-Adenosylhomocysteine;Acetyl-maltose;6-O-Acetyl-alpha-D-glucopyranosyl-(1->4)-D-glucose	16.6913294955639;3.1239684395439	MS1 mz matched	383.123	164.467	6616.66	17862.8	1.28023	0.00464246	0.0424168	0.370417	-1.43278
43720	NA	NA	Benazepril;Bezepril	5.13437273440178;5.18623535422739	MS1 mz matched	405.185	296.65	38595.9	104140	1.35205	0.0217191	0.0890052	0.370615	-1.43201
21514	NA	NA	Gamma-Glutamyl Glutamine;Norophthalmic acid;(5-L-Glutamyl)-L-glutamine;N-Succinyl-L-citrulline	-3.58763321721949;-3.58763321721949;-3.45932215886581;-3.45932215886581	MS1 mz matched	274.111	299.572	27922.2	75323.4	1.25591	0.00674466	0.0501027	0.370697	-1.43169
32971	NA	NA	6-Hydroxypentadecanedioic acid;	-23.1580378130556;	MS1 mz matched	340.174	297.322	63706.9	171831	1.41375	0.0407188	0.132437	0.370753	-1.43147
100137	NA	NA	Quinquenoside F1;	0.0910198505836481;	MS1 mz matched	817.503	38.811	293765	791385	1.28179	0.00775344	0.0529121	0.371203	-1.42972
20297	NA	NA	4-Hydroxyclonidine;Guanfacine;phazoline hydrochloride;N-[(4-Chlorophenyl)methyl]-N-ethyl-2-pyridimine	8.12700889505004;8.12700889505004;10.5651373224084;10.5651373224084	MS1 mz matched	267.073	208.833	2.15694e+06	5.79922e+06	1.29767	0.0094551	0.0582646	0.371937	-1.42687
87118	NA	NA	Corchorusoside A;(15a,20R)-Dihydroxypregn-4-en-3-one 20-[glucosyl-(1-&gt;4)-6-acetyl-glucoside];Corchorusoside D;	13.8090946793842;13.8090946793842;13.8090946793842;	MS1 mz matched	697.36	207.334	2170.45	5828.8	1.26327	0.0112474	0.0618049	0.372366	-1.42521
47536	NA	NA	Sedoheptulose 1,7-bisphosphate;5-Prenylhomoeriodictyol;Sigmoidin B 3-methyl ether;Alkannin beta,beta-dimethylacrylate;Sophoraisoflavanone A;Fargesin;beta,beta-Dimethylacrylshikonin;Dmask;(+)-Demethoxyaschantin;Bursehernin;(-)-Bursehernin;(3R,4R)-4-(2H-1,3-Benzodioxol-5-ylmethyl)-3-[(3,4-dimethoxyphenyl)methyl]oxolan-2-one	-1.89116762578984;-1.62100125995855;-1.62100125995855;-1.62100125995855;-1.62100125995855;-1.62100125995855;-1.62100125995855;-1.62100125995855	MS1 mz matched	429.159	380.647	12829.1	34399.4	1.36362	0.00224768	0.0289557	0.372945	-1.42296
53721	NA	NA	3 beta,7 alpha-Dihydroxy-5-cholestenoate;Rockogenin;23S,25,26-Trihydroxyvitamin D3;Neochlorogenin;24-Hydroxycalcitriol;Gitogenin;3beta,5beta-Ketotriol;2,22-Dideoxyecdysone;Neogitogenin;3beta,7alpha-Dihydroxy-5-cholestenoate;3beta,7alpha-Dihydroxy-5-cholesten-26-oic acid;Calcitetrol;1alpha,24R,25-Trihydroxyvitamin D3;(1S,3R,5Z,7E,24R,25)-9,10-Secocholesta-5,7,10(19)-triene-1,3,24,25-tetrol	2.40583473618283;2.40583473618283;2.40583473618283;2.40583473618283;2.40583473618283;2.31308000475651;2.31308000475651;2.31308000475651;2.31308000475651;2.31308000475651	MS1 mz matched	467.298	144.698	5041.68	13505.4	1.22665	0.0119738	0.0636627	0.373308	-1.42156
31587	NA	NA	S-methylazathioprine;Etrimfos	1.13571904842749;-9.24452698324846	MS1 mz matched	332.073	181.743	91364.5	244516	1.39028	0.00305508	0.0340946	0.373654	-1.42022
91599	NA	NA	Myxochromide S2	-23.3318	MS1 mz matched	735.399	173.16	2458.07	6572.76	1.26979	0.00604401	0.0475617	0.373978	-1.41897
100112	NA	NA	TG(14:1(9Z)/15:0/18:2(9Z,12Z));TG(16:1(9Z)/14:1(9Z)/18:1(11Z));TG(14:0/16:0/18:3(6Z,9Z,12Z));TG(15:0/20:2n6/14:1(9Z));TG(16:0/14:0/18:3(6Z,9Z,12Z));TG(14:1(9Z)/16:1(9Z)/18:1(11Z));TG(14:1(9Z)/16:1(9Z)/18:1(9Z));TG(14:0/18:3(6Z,9Z,12Z)/16:0);TG(14:1(9Z)/14:1(9Z)/20:1(11Z));TG(15:0/14:1(9Z)/18:2(9Z,12Z));TG(15:0/18:3(9Z,12Z,15Z)/15:0);TG(15:0/15:0/18:3(6Z,9Z,12Z));TG(16:1(9Z)/14:0/18:2(9Z,12Z))[iso…	10.4833236528215;10.4833236528215;10.4833236528215;10.4833236528215;10.4833236528215;10.4833236528215;10.4833236528215;10.4833236528215;10.4833236528215;10.4833236528215;10.4833236528215;10.4833236528215;10.4833236528215;10.4833236528215;10.4833236528215;10.4833236528215;10.4833236528215;10.4833236528215;10.4833236528215;10.4833236528215;10.4833236528215;10.4833236528215;10.4833236528215;10.48332…	MS1 mz matched	817.312	369.237	763.606	2040.22	1.38794	0.00037945	0.0147836	0.374277	-1.41782
29159	Glycerophosphocholine	0.9158	NA	NA	MS2 reverse	317.12	369.183	191813	511800	1.35888	0.00751233	0.052132	0.374781	-1.41588
53335	NA	NA	Agnuside;Agnuside	-3.5653949839807;-3.54029572183554	MS1 mz matched	465.146	377.387	30753.7	82027.3	1.32759	0.0096238	0.0587348	0.374921	-1.41534
33854	NA	NA	Sorbitan laurate;2-AminoAMP;Adenosine 5-phosphoramidate;3-Amino-3-deoxy-AMP	18.0969291071834;15.3207417474615;15.3207417474615;15.3207417474615	MS1 mz matched	345.242	46.208	102125	272351	1.26132	0.00369527	0.0381433	0.374977	-1.41513
83157	NA	NA	Neoacrimarine B;	8.27945610070065;	MS1 mz matched	666.284	165.717	3365.73	8957.46	1.326	0.00878817	0.0563128	0.375746	-1.41217
16957	Isopentenyl pyrophosphate	0.9979	NA	NA	MS2 reverse	246.006	409.972	12166.7	32344.6	1.08466	0.0408356	0.132542	0.376159	-1.41058
7781	NA	NA	Arsenobetaine;Arsenobetaine	-24.5190979281869;-24.5190979281869	MS1 mz matched	177.057	237.906	6561.31	17430.5	1.28903	0.001786	0.0268625	0.376427	-1.40956
111716	NA	NA	TG(18:2(9Z,12Z)/20:3n6/22:2(13Z,16Z));TG(18:2(9Z,12Z)/20:1(11Z)/22:4(7Z,10Z,13Z,16Z));TG(18:2(9Z,12Z)/22:1(13Z)/20:4(8Z,11Z,14Z,17Z));TG(22:1(13Z)/18:2(9Z,12Z)/20:4(8Z,11Z,14Z,17Z));TG(18:2(9Z,12Z)/22:1(13Z)/20:4(5Z,8Z,11Z,14Z));TG(20:3(5Z,8Z,11Z)/18:2(9Z,12Z)/22:2(13Z,16Z));TG(20:2n6/20:1(11Z)/22:4(7Z,10Z,13Z,16Z));TG(18:2(9Z,12Z)/20:3(5Z,8Z,11Z)/22:2(13Z,16Z));TG(24:1(15Z)/20:2n6/18:4(6Z,9Z,12Z…	7.58542884218007;7.58542884218007;7.58542884218007;7.58542884218007;7.58542884218007;7.58542884218007;7.58542884218007;7.58542884218007;7.58542884218007;7.58542884218007;7.58542884218007;7.58542884218007;7.58542884218007;7.58542884218007;7.58542884218007;7.58542884218007;7.58542884218007;7.58542884218007;7.58542884218007;7.58542884218007;7.58542884218007;7.58542884218007;7.58542884218007;7.585428…	MS1 mz matched	974.549	174.023	1826.35	4849.22	1.29734	0.00161816	0.026446	0.376628	-1.40879
71856	NA	NA	Amarogentin;Phyllanthostatin A	-22.6306902144246;-22.6306902144246	MS1 mz matched	585.155	360.683	3675.34	9746.81	1.17459	0.0184555	0.0818064	0.377082	-1.40705
88790	NA	NA	2-Octaprenyl-3-methyl-5-hydroxy-6-methoxy-1,4-benzoquinone	-11.0787	MS1 mz matched	712.067	417.216	3216.98	8529.75	1.28824	0.00659745	0.0497796	0.377148	-1.4068
51088	NA	NA	Plumieride	24.6734	MS1 mz matched	451.138	282.581	16440.9	43548.9	1.28958	0.0257978	0.100226	0.377528	-1.40534
78717	NA	NA	Muricapentocin;Muricatalicin;Annomuricin A;Muricatin B;Muricatin A;Muricatocin B;Annopentocin C;Annopentocin B;Muricatalin;Annopentocin A;Annomuricin-D-one;	-14.8891327239896;-14.8891327239896;-14.8891327239896;-14.8891327239896;-14.8891327239896;-14.8891327239896;-14.8891327239896;-14.8891327239896;-14.8891327239896;-14.8891327239896;-14.8891327239896;	MS1 mz matched	633.417	36.744	845.971	2236.69	1.31465	0.00261955	0.0309208	0.378224	-1.40269
36754	NA	NA	Xanthotoxol glucoside;	-18.4808572162359;	MS1 mz matched	363.073	113.962	14519.1	38355.6	1.35467	0.0109125	0.0610547	0.37854	-1.40148
35439	NA	NA	1-O-2-Hydroxy-4-methoxycinnamoyl-b-D-glucose;Veranisatin B;1-O-Feruloylglucose;Bay-K-8644;BayK8644	-20.3223305157526;-20.3223305157526;-20.3223305157526;14.3084046431298	MS1 mz matched	355.103	319.967	38241.8	101019	1.28421	0.0236197	0.0946707	0.37856	-1.40141
112670	NA	NA	TG(15:0/22:0/22:1(13Z));TG(15:0/24:0/20:1(11Z));TG(24:0/15:0/20:1(11Z));TG(15:0/22:1(13Z)/22:0);TG(15:0/20:0/24:1(15Z));TG(15:0/20:1(11Z)/24:0);TG(20:0/15:0/24:1(15Z));TG(22:0/15:0/22:1(13Z));TG(15:0/24:1(15Z)/20:0);	-9.06630879419433;-9.06630879419433;-9.06630879419433;-9.06630879419433;-9.06630879419433;-9.06630879419433;-9.06630879419433;-9.06630879419433;-9.06630879419433;	MS1 mz matched	994.56	106.985	2411.07	6364.54	1.26066	0.0259674	0.100383	0.378828	-1.40038
78259	NA	NA	GDP-4-dehydro-3,6-dideoxy-alpha-D-mannose	-7.70138	MS1 mz matched	630.338	150.002	14463.2	38174	1.36096	0.00417586	0.0403203	0.378875	-1.40021
44601	NA	NA	Naphthoherniarin;Resistomycin	3.48795141530614;3.45657622937716	MS1 mz matched	411.066	97.413	4824.05	12731.9	1.24425	0.00568042	0.0459566	0.378895	-1.40013
12702	NA	NA	S-Cysteinosuccinic acid;Drazoxolon	1.23275166635723;2.10943317428178	MS1 mz matched	218.012	428.776	13779.5	36309.2	1.28164	0.0033831	0.0358838	0.379503	-1.39782
86316	NA	NA	PE(14:1(9Z)/14:1(9Z));	13.7713123360897;	MS1 mz matched	690.441	143.042	2033.63	5354.18	1.26169	0.00494553	0.0430903	0.379821	-1.39661
29979	NA	NA	Lactosamine;6-(alpha-D-Glucosaminyl)-1D-myo-inositol;6-(alpha-D-Glucosaminyl)-1D-myo-inositol;1-O-(2-Amino-2-deoxy-alpha-D-glucopyranosyl)-1D-myo-inositol	-0.574557319171182;-0.574557319171182;-0.586282971840944;-0.586282971840944	MS1 mz matched	322.113	288.292	8209.82	21591	1.22012	0.00548454	0.0451509	0.380243	-1.395
85038	NA	NA	Mycimicin III	4.83909	MS1 mz matched	680.412	149.238	5562.74	14614.1	1.19542	0.0175327	0.0785546	0.380643	-1.39349
84853	NA	NA	7-Hydroxy-2,5,6-trimethoxy-4,5-methylenedioxyisoflavone 7-(2-p-coumaroylglucoside);	-15.2216905781372;	MS1 mz matched	679.164	470.76	5318.31	13970.7	1.29103	0.00470166	0.0424168	0.380675	-1.39337
58150	NA	NA	Nicardipine;Nicardipine	-9.67371761649413;-9.59922004246648	MS1 mz matched	495.228	170.799	5499.37	14406.3	1.31464	0.0048074	0.0427508	0.381735	-1.38936
31920	NA	NA	beta-nicotinamide D-ribonucleotide;Dihydroneopterin phosphate;2-Amino-4-hydroxy-6-(erythro-1,2,3-trihydroxypropyl)dihydropteridine phosphate;7,8-Dihydroneopterin 3-phosphate;7,8-Dihydroneopterin 2-phosphate	14.0098429486827;17.9703464808979;17.9703464808979	MS1 mz matched	334.069	475.661	12757	33336.1	1.26588	0.0159779	0.0740929	0.382679	-1.38579
17159	NA	NA	Dapsone;Enoximone;Dapsone;4,4-Sulfonylbisbenzemine;Diaphenylsulfone	0.455531373406211;0.455531373406211;0.650240927776612	MS1 mz matched	247.062	225.776	95090	248447	1.3203	0.0132759	0.0675639	0.382738	-1.38557
36497	NA	NA	17,21-Epoxy-9-fluoro-11beta-hydroxypregn-4-ene-3,20-dione;17,21-Epoxy-9-fluoro-11beta-hydroxyprogesterone	-14.6661	MS1 mz matched	361.184	73.619	3418.7	8923.64	1.2866	0.00845378	0.0552298	0.383106	-1.38418
41802	NA	NA	2-(14,15-Epoxyeicosatrienoyl) Glycerol ;11-Hydroxyeicosatetraenoate glyceryl ester;Tylactone;Protylonolide	-22.7289833430131;-22.7289833430131;-22.6673521496854	MS1 mz matched	393.263	225.156	1436.75	3740.16	1.32678	0.0294641	0.107915	0.38414	-1.3803
69315	NA	NA	y-Morphine;Leukotriene F4;LTF4	20.6473357017128;-22.4010341348233	MS1 mz matched	567.269	27.734	25112.4	65285.5	1.30032	0.0193521	0.0836171	0.384656	-1.37836
104663	NA	NA	X-206	22.7669	MS1 mz matched	869.59	40.472	760.464	1976.88	1.40646	0.0300684	0.10892	0.384679	-1.37827
40109	NA	NA	5-(3,4-Dihydroxyphenyl)-gamma-valerolactone-4-O-glucuronide;Tomenin;5-(3,5-Dihydroxyphenyl)-gamma-valerolactone 3-O-glucuronide;Eleutheroside B1;	-20.9182032726282;-20.9182032726282;-20.9182032726282;-20.9182032726282;	MS1 mz matched	383.098	379.137	133005	345374	1.31397	0.0263476	0.101167	0.385106	-1.37667
42062	NA	NA	Thiazopyr;Sulfazecin;SQ 26445	19.9713153540891;14.895412743043	MS1 mz matched	395.102	164.525	9853.63	25521.7	1.21015	0.0157104	0.0736836	0.386089	-1.373
90639	NA	NA	Avermectin A1b monosaccharide;Avermectin B1a monosaccharide	0.450293624503132;0.450293624503132	MS1 mz matched	727.414	45.175	2366.37	6125.06	1.29042	0.0194346	0.0836266	0.386343	-1.37205
118243	NA	NA	Cinnamtannin A2;Cinmtannin A2;Arecatannin A2	-7.97301008824582;-7.97041106179074;-7.97041106179074	MS1 mz matched	1153.24	208.388	2050.68	5302.59	1.33536	0.00546427	0.0451509	0.386733	-1.37059
60399	NA	NA	LysoPC(17:0);LysoPE(0:0/20:0);LysoPE(20:0/0:0);rbomycin	-6.16376061186096;-6.16376061186096;-6.16376061186096;19.044429082393	MS1 mz matched	508.34	174.378	361447	933883	1.33235	0.00189821	0.0278205	0.387037	-1.36946
100465	NA	NA	PC(o-20:1(11Z)/20:4(8Z,11Z,14Z,17Z));PC(22:4(7Z,10Z,13Z,16Z)/P-18:0);PC(P-18:0/22:4(7Z,10Z,13Z,16Z));	-18.973748845398;-18.973748845398;-18.973748845398;	MS1 mz matched	821.16	465.581	1913.78	4943.75	1.30932	0.00948246	0.0582646	0.387112	-1.36918
110039	NA	NA	3Z-dodecenoyl-CoA;Trans-2,3-dehydrododecanoyl-CoA;3-cis-Dodecenoyl-CoA;3-cis-Dodecenoyl coenzyme A;(3Z)-Dodecenoyl-CoA;(3Z)-Dodec-3-enoyl-CoA;2-trans-Dodecenoyl-CoA;(2E)-Dodec-2-enoyl-CoA;(2E)-Dodecenoyl-CoA	-12.018791453615;-12.018791453615;-11.9938779642978;-11.9938779642978	MS1 mz matched	946.255	335.914	655.367	1692.76	1.13349	0.0447422	0.141098	0.387159	-1.369
63577	NA	NA	Ergosine	2.74083	MS1 mz matched	528.262	194.353	7047.85	18200.1	1.20368	0.0499695	0.149424	0.387242	-1.36869
44275	NA	NA	Ceftibuten;Ceftibuten	6.15654047087791;6.09703306176594	MS1 mz matched	409.033	65.323	2859.11	7380.26	1.27478	0.0114546	0.0623809	0.3874	-1.3681
39472	NA	NA	Methyl helianthenoate A glucoside;(S)-Bitalin A 12-glucoside;Gibberellin A75;8-Oxodiacetoxyscirpenol;Gibberellin A86;	-13.462419578482;-13.462419578482;-13.462419578482;-13.462419578482;-13.462419578482;	MS1 mz matched	379.133	413.868	37324.9	96155	1.25902	0.00475149	0.0426252	0.388174	-1.36523
70104	NA	NA	Mangiferin 6-gallate;Luteoskyrin	10.0646952921699;-16.4635381547768	MS1 mz matched	573.102	208.39	7954.63	20483.2	1.31357	0.00127369	0.0239862	0.388348	-1.36458
58934	NA	NA	Adefovir Dipivoxil;	-15.3745364891825;	MS1 mz matched	500.191	282.212	1849.17	4759.83	1.2986	0.00169368	0.0267478	0.388495	-1.36403
45922	NA	NA	Kuwanon B;Cyclomulberrin;Cyclocommunin;Kuwanon A;Morusin;Morusin;Pomiferin	2.31675143253114;2.31675143253114;2.31675143253114;2.31675143253114;2.31675143253114;2.28938066765225;2.28938066765225	MS1 mz matched	419.158	242.659	1551.5	3988.36	1.21714	0.00860536	0.0557677	0.389006	-1.36214
19132	Pentoxifylline	0.8158	NA	NA	MS2 reverse	259.118	111.954	4055.04	10422.5	1.21319	0.019914	0.0844875	0.389066	-1.36191
44931	NA	NA	Pyrazosulfuron-ethyl	22.2171	MS1 mz matched	413.098	82.495	3433.41	8811.34	1.22438	0.0389578	0.128832	0.389659	-1.35972
74978	NA	NA	Rhamnetin 3-(4-rhamnosylrhamnoside);8-Galactopyranosyl-6-glucopyranosyl-4,5-dihydroxy-7-methoxyflavone;Diosmetin 8-C-(2-rhamnosylglucoside);Isotectorigenin 4-glucoside 7-rhamnoside;Chrysoeriol 7-rutinoside;Isoswertisin 4-glucoside;Diosmetin 7-neohesperidoside;Calendoflaside;Diosmin;Physcion 8-gentiobioside;3,6-Diglucopyranosyl-5,7-dihydroxy-4-methoxyflavone;Diosmin;Diosmetin 7-O-rutinoside;Physci…	11.2979157934128;11.2979157934128;11.2979157934128;11.2979157934128;11.2979157934128;11.2979157934128;11.2979157934128;11.2979157934128;11.2979157934128;11.2979157934128;11.2979157934128;11.3314591990214;11.3314591990214;11.3314591990214;11.3314591990214	MS1 mz matched	607.181	285.785	2206.09	5658.33	1.37057	4.44653e-05	0.00888311	0.389883	-1.35889
98718	NA	NA	PC(20:4(5Z,8Z,11Z,14Z)/18:3(9Z,12Z,15Z));PC(20:4(8Z,11Z,14Z,17Z)/18:3(6Z,9Z,12Z));PC(20:4(8Z,11Z,14Z,17Z)/18:3(9Z,12Z,15Z));PC(18:3(9Z,12Z,15Z)/20:4(8Z,11Z,14Z,17Z));PC(22:6(4Z,7Z,10Z,13Z,16Z,19Z)/16:1(9Z));PC(16:1(9Z)/22:6(4Z,7Z,10Z,13Z,16Z,19Z));PC(18:2(9Z,12Z)/20:5(5Z,8Z,11Z,14Z,17Z));PC(18:3(6Z,9Z,12Z)/20:4(5Z,8Z,11Z,14Z));PC(18:4(6Z,9Z,12Z,15Z)/20:3(5Z,8Z,11Z));PC(18:3(6Z,9Z,12Z)/20:4(8Z,11Z…	-23.1254817044023;-23.1254817044023;-23.1254817044023;-23.1254817044023;-23.1254817044023;-23.1254817044023;-23.1254817044023;-23.1254817044023;-23.1254817044023;-23.1254817044023;-23.1254817044023;-23.1254817044023;-23.1254817044023;-23.1254817044023;-23	MS1 mz matched	802.528	133.949	3873.69	9919.22	1.246	0.00909832	0.0571134	0.390523	-1.35652
60867	NA	NA	Ethyl 3-hydroxyoctanoate O-[glucosyl-(1-&gt;6)-glucoside];Bisphenol A glycidylmethacrylate;Bis-GMA;2,2-Bis[4-(2-hydroxy-3-methacryloxypropoxy)phenyl]propane;Bisphenol A diglycidyl methacrylate	10.0291482219438;21.5304905309736	MS1 mz matched	511.252	240.475	2522.66	6440.63	1.31562	0.0024378	0.0301864	0.391679	-1.35226
85141	NA	NA	Corchorusoside B;Evobioside;Corchorusoside C;Cannogenol 3-[glucosyl-(1-&gt;4)-2,6-dideoxy-xylohexoside];Methyllycaconitine	-24.0956177633006;-24.0956177633006;-24.0956177633006;-24.0956177633006;-9.52595199060885	MS1 mz matched	681.331	46.858	1832.11	4677.53	1.24815	0.00274316	0.0314761	0.391684	-1.35224
34235	NA	NA	Fenthiaprop	-9.98345	MS1 mz matched	348.014	312.106	2465.31	6291.02	1.14625	0.0349515	0.119924	0.391879	-1.35152
82365	NA	NA	Dihydroergotoxine;	-8.22061898969201;	MS1 mz matched	660.249	170.129	5916.17	15093.9	1.20876	0.0152189	0.0721326	0.391959	-1.35123
37706	NA	NA	NTP;Betanidin;(2S)-4-[2-[(2S)-2-Carboxy-2,3-dihydro-5,6-dihydroxy-1H-indol-1-yl]ethenyl]-2,3-dihydro-2,6-pyridinedicarboxylic acid;Dopaxanthin quinone	0.515335349342327;16.2333186545139;16.2333186545139	MS1 mz matched	369.067	476.67	19336.5	49322.8	1.24179	0.0302253	0.109254	0.39204	-1.35093
48919	NA	NA	LPA(18:0/0:0);LPA(0:0/18:0);Ochrolifuanine A;16-[(1R)-2,3,4,9-Tetrahydro-1H-pyrido[3,4-b]indol-1-yl]-17-norcoryn	0.820946427088328;0.820946427088328;-7.52946244435164	MS1 mz matched	437.266	174.476	40648.8	103528	1.29164	0.000538698	0.0164363	0.392635	-1.34874
109376	NA	NA	Oxytocin 1-8;	21.3425760916;	MS1 mz matched	936.117	333.486	1172.93	2985.91	1.29065	0.0431254	0.137633	0.392822	-1.34805
97614	NA	NA	PG(18:3(9Z,12Z,15Z)/20:4(5Z,8Z,11Z,14Z));PG(16:1(9Z)/22:6(4Z,7Z,10Z,13Z,16Z,19Z));PG(18:3(6Z,9Z,12Z)/20:4(5Z,8Z,11Z,14Z));Tetractin	9.92423748216916;9.92423748216916;9.92423748216916;-0.504730332694612	MS1 mz matched	791.485	39.993	97251	247554	1.17467	0.0188529	0.082758	0.392847	-1.34796
110026	NA	NA	[(2R)-3,3,4-Trimethyl-6-oxo-3,6-dihydro-1H-pyran-2-yl]acetyl-CoA	0.105575	MS1 mz matched	946.185	395.573	1617.17	4116.13	1.30725	0.00194294	0.0278205	0.392886	-1.34782
9356	Citric acid	0.6653	NA	NA	MS2 forward	191.019	295.46	54351.3	138282	1.31831	0.0046191	0.0424168	0.393048	-1.34722
101508	NA	NA	TG(15:0/18:1(9Z)/o-18:0);TG(15:0/o-18:0/18:1(9Z));TG(18:1(11Z)/15:0/o-18:0);TG(15:0/o-18:0/18:1(11Z));TG(18:1(9Z)/15:0/o-18:0);TG(15:0/18:1(11Z)/o-18:0);	-5.83404907565718;-5.83404907565718;-5.83404907565718;-5.83404907565718;-5.83404907565718;-5.83404907565718;	MS1 mz matched	832.396	177.188	1900.72	4832.34	1.26233	0.00260289	0.0309208	0.393333	-1.34618
107819	NA	NA	TG(15:0/20:1(11Z)/20:3n6);TG(20:0/15:0/20:4(8Z,11Z,14Z,17Z));TG(22:0/15:0/18:4(6Z,9Z,12Z,15Z));TG(20:1(11Z)/16:1(9Z)/18:2(9Z,12Z));TG(15:0/22:0/18:4(6Z,9Z,12Z,15Z));TG(16:1(9Z)/20:1(11Z)/20:2n6);TG(18:1(11Z)/18:2(9Z,12Z)/18:1(11Z));TG(18:1(9Z)/18:1(11Z)/20:2n6);TG(18:1(11Z)/18:1(11Z)/18:2(9Z,12Z));TG(15:0/20:3n6/20:1(11Z));TG(15:0/20:3(5Z,8Z,11Z)/20:1(11Z));TG(18:1(9Z)/18:2(9Z,12Z)/18:1(9Z));TG(1…	6.90851829210909;6.90851829210909;6.90851829210909;6.90851829210909;6.90851829210909;6.90851829210909;6.90851829210909;6.90851829210909;6.90851829210909;6.90851829210909;6.90851829210909;6.90851829210909;6.90851829210909;6.90851829210909;6.90851829210909;6.90851829210909;6.90851829210909;6.90851829210909;6.90851829210909;6.90851829210909;6.90851829210909;6.90851829210909;6.90851829210909;6.908518…	MS1 mz matched	913.477	286.31	1383.35	3514.15	1.20281	0.0204688	0.0861715	0.393653	-1.345
46552	NA	NA	Ginkgolide M;Leptophylloside;Celereoside;Smyrindioloside;Rutarin;Apterin;Ginkgolide J;(1x,2S)-2-(1,2-Dihydroxy-1-methylethyl)-2,3-dihydro-7H-furo[3,2-g][1]benzopyran-7-one 2-glucoside;Ginkgolide B;Adifoline	-18.7368727393643;-18.7368727393643;-18.7368727393643;-18.7368727393643;-18.7368727393643;-18.7368727393643;-18.7368727393643;-18.7368727393643;-18.7368727393643;4.47978919534888	MS1 mz matched	423.122	456.897	11322.8	28749.7	1.31799	0.00274052	0.0314761	0.39384	-1.34432
48014	NA	NA	2-Methoxyestrone 3-sulfate	19.9932	MS1 mz matched	432.125	437.858	5614.03	14244.9	1.31402	0.00188439	0.0278205	0.394109	-1.34333
54302	NA	NA	1-O-Cinnamoyl-beta-D-gentiobiose;5-((Z)-Feruloyl) 3-(2-methylarabinosylxylose);b-D-fructosyl-a-D-(6-O-(E))-feruloylglucoside;	-9.60483411532426;-9.60483411532426;-9.60483411532426;	MS1 mz matched	471.154	237.754	6278.73	15927.6	1.32898	0.0122821	0.0648527	0.394204	-1.34298
21034	NA	NA	beta-Obscurine	4.75626	MS1 mz matched	271.19	220.766	5918.23	15002.4	1.18257	0.0221159	0.0901817	0.394486	-1.34195
78070	NA	NA	(R)-Rutaretin 1-(6-sinapoylglucoside);	14.5101152695308;	MS1 mz matched	629.195	466.563	3488.22	8841.39	1.29656	0.00292072	0.0332046	0.394533	-1.34178
3282	D-Xylose	0.873	NA	NA	MS2 reverse	131.033	294.712	50884.4	128765	1.31002	0.00248671	0.030318	0.395174	-1.33944
28924	NA	NA	Cinnavalininate;Cinvalinite;Cinbarinic acid	-10.7852920451062;-10.6653086173445	MS1 mz matched	316.052	208.289	5543.38	14000.7	1.29668	0.000375941	0.0147836	0.395935	-1.33666
22810	NA	NA	Pencozole	-4.24992	MS1 mz matched	282.063	379.259	106249	267914	1.09441	0.0272913	0.103331	0.396578	-1.33432
105623	NA	NA	Lactosylceramide (d18:1/16:0);Galabiosylceramide (d18:1/16:0);2-Furoyl-CoA	-8.98530708405533;-8.98530708405533;8.93683779627772	MS1 mz matched	882.579	134.572	10107.3	25472.1	1.29956	0.0117506	0.0631562	0.3968	-1.33351
58249	NA	NA	Ioxynil octanoate	10.2836	MS1 mz matched	496.115	248.877	2431.02	6120	1.30362	0.0117347	0.0631562	0.397225	-1.33197
92522	NA	NA	TG(14:1(9Z)/14:1(9Z)/16:1(9Z));TG(14:1(9Z)/16:1(9Z)/14:1(9Z));	15.7011931430862;15.7011931430862;	MS1 mz matched	744.165	436.909	5027.68	12654.2	1.32567	0.0108169	0.0610486	0.397312	-1.33165
91180	NA	NA	TG(15:0/14:1(9Z)/14:1(9Z));TG(14:1(9Z)/15:0/14:1(9Z));	3.27352065505056;3.27352065505056;	MS1 mz matched	732.155	419.974	2883.4	7250.78	1.31053	0.000763089	0.0190572	0.397667	-1.33037
116227	NA	NA	Pithecelloside;Nostopeptolide A1	12.1276688257412;13.4186512774771	MS1 mz matched	1079.6	166.911	722.237	1815.92	1.18843	0.0124385	0.0651113	0.397725	-1.33016
7378	NA	NA	2,4-Dimethyladipic acid;Diethyl succinate;3-Methylpimelic acid;Dimethyl adipate;Ethyladipic acid;2-Propylglutaric acid;Suberic acid;Echinorine;Quinolinium, 4-methoxy-1-methyl-	17.9471204433658;17.9471204433658;17.9471204433658;17.9471204433658;17.9471204433658;17.9471204433658;17.9471204433658;2.48891533722945	MS1 mz matched	173.092	341.635	35363.5	88800.7	1.24939	0.00223758	0.0289516	0.398234	-1.32831
96777	NA	NA	Glucosylceramide (d18:1/22:0);Galactosylceramide (d18:1/22:0) ;6-Feruloylspinosin	10.6695887073652;10.6695887073652;-15.7262967159747	MS1 mz matched	783.209	472.229	3551.78	8884.73	1.38496	0.023343	0.0937903	0.399763	-1.32278
88803	NA	NA	Delphinidin 3-(6-malonylglucoside) 5-glucoside;Delphinidin 3-O-(6-O-malonyl)-beta-glucoside-3-O-beta-glucoside;Delphinidin 3-O-(6-O-malonyl)-beta-D-glucoside-3-O-beta-D-glucoside	-13.3469999263551;-13.3210592625921	MS1 mz matched	712.135	472.601	8372.67	20929.8	1.26004	0.0314011	0.111784	0.400035	-1.3218
50920	NA	NA	13E-Tetranor-16-carboxy-LTE4;alpha-rcotine;Noscapine	10.1103513982438;18.1533229657524	MS1 mz matched	450.114	356.312	33999.7	84964.4	1.20605	0.00520597	0.0440588	0.400164	-1.32134
44180	NA	NA	SN-38 carboxylate form	-23.9793	MS1 mz matched	408.13	427.363	26291.8	65608.3	1.28589	0.0215324	0.0888384	0.400739	-1.31927
82692	NA	NA	Fenugreekine;	20.4117993122437;	MS1 mz matched	662.439	41.089	1882.27	4696.14	1.30793	0.00312594	0.0343506	0.400812	-1.319
14164	N-Acetyl-D-phenylalanine	0.6432	NA	NA	MS2 reverse	228.067	245.634	1376.7	3434.12	1.22352	0.0256972	0.100091	0.400887	-1.31873
32071	NA	NA	6-Methyl-griseofulvin;NMNH;Reduced nicotimide nucleotide	3.1088164482693;15.4615539572893	MS1 mz matched	335.077	163.91	47468.9	118279	1.2136	0.0389844	0.128834	0.40133	-1.31714
94312	NA	NA	DG(22:2(13Z,16Z)/24:0/0:0);DG(24:0/22:2(13Z,16Z)/0:0);DG(22:1(13Z)/24:1(15Z)/0:0);TG(14:1(9Z)/14:1(9Z)/o-18:0);DG(24:1(15Z)/22:1(13Z)/0:0);TG(14:1(9Z)/o-18:0/14:1(9Z));DG(24:0/0:0/22:2n6);DG(22:1n9/0:0/24:1n9);Trabectedin;Ecteiscidin 743	18.9533870395619;18.9533870395619;18.9533870395619;18.9533870395619;18.9533870395619;18.9533870395619;18.9533870395619;18.9533870395619;5.8170526880139	MS1 mz matched	760.266	28.779	1400.49	3488.85	1.17766	0.00997147	0.0594912	0.401418	-1.31682
68082	NA	NA	Rheidin C;Lithospermic acid	-6.28532647951982;22.1143923626225	MS1 mz matched	559.098	289.115	3869.05	9635.14	1.28517	0.00102187	0.0220171	0.401556	-1.31633
88362	NA	NA	Pyranodelphinin A;	17.1601926783941;	MS1 mz matched	708.19	376.496	3492.32	8689.85	1.25503	0.0207225	0.0868689	0.401884	-1.31515
65644	NA	NA	CMP-3-deoxy-D-manno-octulosote;CMP-KDO;CMP-beta-KDO	8.83799	MS1 mz matched	542.101	417.275	3962.47	9840.49	1.17995	0.0147335	0.0711482	0.40267	-1.31233
30971	NA	NA	Selenocystathionine;L-Selenocystathionine	-7.43052459507189;3.34377209444393	MS1 mz matched	328.177	267.574	4264.38	10588.4	1.13279	0.0280975	0.105105	0.40274	-1.31208
70166	NA	NA	Telmisartan;Telmisartan	-3.64851314015836;-3.69479514204019	MS1 mz matched	573.249	303.101	4456.04	11063	1.29882	0.00705682	0.0509646	0.402787	-1.31191
36314	NA	NA	Anisotropine Methylbromide;Anisotropine methylbromide;Methyloctatropine bromide	7.54620558716189;7.66222101120248	MS1 mz matched	360.164	394.291	14311.1	35493.6	1.25879	0.0395483	0.130174	0.403202	-1.31042
38507	6k-PGF1alpha-d4	0.7971	NA	NA	MS2 reverse	373.257	115.933	8345.57	20671.4	1.21677	0.01212	0.064301	0.403725	-1.30856
15621	3-Hydroxydodecanoic acid	0.9931	NA	NA	MS2 reverse	237.148	46.488	19541.7	48384.3	1.30437	0.00118025	0.0233935	0.403886	-1.30798
19480	L-phenylalanyl-L-proline	0.8084	NA	NA	MS2 reverse	261.124	260.212	3603.73	8921.38	1.15844	0.0144092	0.070461	0.403943	-1.30777
91505	NA	NA	PS(14:0/18:0);PS(16:0/16:0);PS(18:0/14:0);	11.6867996838647;11.6867996838647;11.6867996838647;	MS1 mz matched	734.514	120.1	71759.3	177241	1.26344	0.0118019	0.0632367	0.404869	-1.30447
17447	NA	NA	Citrinin;Samin;Citrinin	-8.49154264347089;-8.49154264347089;-8.39717519031745	MS1 mz matched	249.078	237.309	379120	936076	1.3234	0.000333509	0.0147836	0.405009	-1.30397
72338	NA	NA	Glycochenodeoxycholate-3-sulfate;N-[(3a,5b,7b)-7-hydroxy-24-oxo-3-(sulfooxy)cholan-24-yl]-Glycine;N-[(3a,5b,7a)-3-hydroxy-24-oxo-7-(sulfooxy)cholan-24-yl]-Glycine;Glycochenodeoxycholate 7-sulfate	-20.6661639903042;-20.6661639903042;-20.6661639903042;-20.5943685927043	MS1 mz matched	588.279	236.705	4570.28	11280.5	1.34562	0.0253529	0.0991215	0.405148	-1.30348
9801	Galactonic acid	0.9934	NA	NA	MS2 forward	195.051	437.402	106147	261798	1.28496	0.0243822	0.097065	0.405452	-1.3024
51368	NA	NA	SAICAR;1-(5-Phosphoribosyl)-5-amino-4-(N-succinocarboxamide)-imidazole;1-(5-Phosphoribosyl)-4-(N-succinocarboxamide)-5-aminoimidazole;5-Phosphoribosyl-4-(N-succinocarboxamide)-5-aminoimidazole;(S)-2-[5-Amino-1-(5-phospho-D-ribosyl)imidazole-4-carboxamido]succite;SAICAR	-0.183009935192403;-0.164070281944177	MS1 mz matched	453.074	465.396	21486.1	52946.6	1.26505	0.0201196	0.0850384	0.405807	-1.30114
55951	NA	NA	S9947;2-(Benzyloxycarbonylaminomethyl)biphenyl-2-carboxylic acid 2-(2-pyridyl)ethylamide	16.7668	MS1 mz matched	481.241	319.59	1703.23	4188.73	1.21924	0.00506705	0.043329	0.406622	-1.29824
40805	NA	NA	Cycloneomammein;2-(4-Allyl-2,6-dimethoxyphenoxy)-1-(3,4-dimethoxyphenyl)-1-propanol;Cyclomammein;Fragransin D3;Pyranomammea C;Pyranomammea B;Quassin;Furomammea G;Fragransin D1;MAB 4;Quassin;Nigakilactone D;Surimensin	-10.774402243758;-10.774402243758;-10.774402243758;-10.774402243758;-10.774402243758;-10.774402243758;-10.774402243758;-10.774402243758;-10.774402243758;-10.774402243758;-10.8037690957911;-10.8037690957911	MS1 mz matched	387.184	40.472	18157.4	44647.5	1.06807	0.0433141	0.137903	0.406684	-1.29802
84958	NA	NA	Cefoperazone;Cefoperazone	14.8799706787474;14.8804356992988	MS1 mz matched	680.109	403.058	2316.36	5691.78	1.19732	0.00561002	0.0457518	0.406966	-1.29702
91415	NA	NA	2-Octaprenyl-3-methyl-5-hydroxy-6-methoxy-1,4-benzoquinone	-11.0787	MS1 mz matched	734.048	417.198	2886.23	7071.62	1.28874	0.00128523	0.0241071	0.408144	-1.29285
52036	NA	NA	Raltitrexed;5a,11a-Dehydrooxytetracycline	15.4804571690971;1.30333473393207	MS1 mz matched	457.133	369.213	6632.83	16242.7	1.13477	0.0164624	0.0755585	0.408357	-1.2921
86310	NA	NA	Spirolide A;13-Demethylspirolide C;	-9.83925248628939;-9.83925248628939;	MS1 mz matched	690.424	215.94	2160.94	5291.22	1.23286	0.0201307	0.0850384	0.408401	-1.29194
109373	NA	NA	Oxytocin 1-8;	21.3425760916;	MS1 mz matched	936.097	332.828	1293.72	3167.13	1.25237	0.0349772	0.119929	0.408483	-1.29165
47891	NA	NA	Donepezil;	3.31263491343256;	MS1 mz matched	431.209	42.969	38245.3	93540.5	1.13848	0.0201956	0.0851936	0.408863	-1.29031
69527	NA	NA	Cefepime hydrochloride;Cefepime dihydrochloride	-5.33005	MS1 mz matched	569.086	478.632	2451.7	5990.39	1.24524	0.0113467	0.0621104	0.409272	-1.28887
44990	Lithocholic acid	0.9148	NA	NA	MS2 reverse	413.246	163.798	31372.8	76636.7	1.30023	0.00209059	0.0280552	0.409371	-1.28852
60000	NA	NA	dGTP;Adenosine triphosphate;2-hydroxy-dATP;ATP;Adenosine 5-triphosphate;dGTP;2-Deoxyguanosine 5-triphosphate;Deoxyguanosine 5-triphosphate;Deoxyguanosine triphosphate;2-Hydroxy-dATP;2-Hydroxy-2-deoxyadenosine 5-triphosphate	-16.3010838339973;-16.3010838339973;-16.3010838339973;-16.3010838339973;-16.3010838339973;-16.3010838339973	MS1 mz matched	506.173	390.975	3730.04	9092.03	1.25587	0.00777128	0.0529606	0.410254	-1.28541
6112	D-Fructose	0.9536	NA	NA	MS2 forward	161.045	80.2555	35398.2	86197.8	1.19451	0.0453295	0.141913	0.410662	-1.28398
43295	NA	NA	1-O-Caffeoyl-(b-D-glucose 6-O-sulfate);Carbenicillin sodium;Carbenicillin disodium	-4.49399710036837;-5.68649769546621	MS1 mz matched	403.016	32.499	2846.63	6925.11	1.16839	0.0113718	0.0621249	0.411059	-1.28258
28560	Dantrolene	0.9132	NA	NA	MS2 reverse	314.063	287.569	72687.8	176647	1.24431	0.0177182	0.0792579	0.411487	-1.28108
41147	NA	NA	2,3-Di-O-methylellagic acid;2,8-Di-O-methylellagic acid;Blighinone;9,12,13-TriHOME;9(S),12(S),13(S)-Trihydroxy-10(E)-octadecenoic acid;(10E)-(9S,12S,13S)-9,12,13-Trihydroxyoctadec-10-enoic acid;9,10,13-TriHOME;9,10,13-Trihydroxyoctadec-11-enoic acid;(11E)-9,10,13-Trihydroxyoctadec-11-enoic acid;9,10-Dihydroxy-12,13-epoxyoctadecanoate;9,10-Dihydroxy-12,13-epoxyoctadecanoic acid	-20.5907236367529;-20.5907236367529;-20.5907236367529;-4.84495243769625;-4.84495243769625;-4.84495243769625	MS1 mz matched	389.253	159.001	10185.7	24733.4	1.31168	0.0143156	0.0702121	0.41182	-1.27991
94364	NA	NA	PC(P-16:0/18:3(9Z,12Z,15Z));PC(P-16:0/18:3(6Z,9Z,12Z));PC(18:3(6Z,9Z,12Z)/P-16:0);PC(18:3(9Z,12Z,15Z)/P-16:0);	3.25819054578898;3.25819054578898;3.25819054578898;3.25819054578898;	MS1 mz matched	760.532	114.327	32121.3	77925.9	1.20827	0.0319963	0.11325	0.412203	-1.27857
113484	NA	NA	Zn-Bacteriochlorophyll a;Zinc bacteriochlorophyll a	-19.2104	MS1 mz matched	1011.59	236.476	2776.23	6732.55	1.35639	0.0419427	0.135003	0.41236	-1.27802
54605	NA	NA	6-O-Acetylgenistin;Betavulgarin glucoside;4-O-Acetylafzelin;Kaempferol 3-(2-acetylrhamnoside);Apigenin 7-O-(6-O-acetylglucoside);3-O-Acetylafzelin;Apigenin 7-O-(2-O-acetylglucoside);	-1.68249889093066;-1.68249889093066;-1.68249889093066;-1.68249889093066;-1.68249889093066;-1.68249889093066;-1.68249889093066;	MS1 mz matched	473.115	286.611	4374.07	10602.8	1.28576	0.00142068	0.0249376	0.41254	-1.27739
53549	NA	NA	LysoPC(14:0);Buprenorphine	-2.5450395316692;-7.70377116719371	MS1 mz matched	466.292	181.511	30954.8	74987.7	1.27491	0.00445273	0.0420798	0.412798	-1.27649
69744	NA	NA	Kinetensin 4-7;	7.56187768986139;	MS1 mz matched	570.282	215.727	31952.9	77394	1.29213	0.00145695	0.025223	0.41286	-1.27627
85203	NA	NA	Guanosine 3-diphosphate 5-triphosphate;(6S)-6beta-Hydroxy-1,4,5,6-tetrahydronicotimide-adenine dinucleotide;(S)-DH-hydrate;(S)-DHX;(6S)-6-Hydroxy-1,4,5,6-tetrahydronicotimide-adenine dinucleotide;6beta-Hydroxy-1,4,5,6-tetrahydronicotimide-adenine dinucleotide;(6R)-6beta-Hydroxy-1,4,5,6-tetrahydronicotimide-adenine dinucleotide;(R)-DH-hydrate;(R)-DHX	12.8816895857557;20.05459240647;20.05459240647	MS1 mz matched	682.135	475.788	7090.35	17165	1.17483	0.0329637	0.115596	0.413071	-1.27554
44984	NA	NA	(4R,5S,7R,11S)-11,12-Dihydroxy-1(10)-spirovetiven-2-one 11-glucoside;(4R,5S,7R,11x)-11,12-Dihydroxy-1(10)-spirovetiven-2-one 12-glucoside;Deacetylvindoline;17-O-Deacetylvindoline;Desacetylvindoline	-17.7876599731311;-17.7876599731311;6.03550567276629	MS1 mz matched	413.208	45.237	9181.83	22204.8	1.28396	0.00401049	0.0398274	0.413507	-1.27401
53213	NA	NA	LysoPC(14:1(9Z));	-16.9255206423323;	MS1 mz matched	464.278	176.875	16379.3	39609.7	1.26845	0.00237473	0.0300434	0.413516	-1.27398
83166	NA	NA	Benzylpenicilloyl Polylysine;	-20.4103469925558;	MS1 mz matched	666.31	166.45	5890.71	14237.6	1.26515	0.00555274	0.0454349	0.413743	-1.27319
52838	NA	NA	Isopeonidin 3-galactoside;Peonidin-3-glucoside;Isopeonidin 3-glucoside;Peonidin 3-O-glucoside;Peonidin-3-glucoside	21.9530821043271;21.9530821043271;21.9530821043271;22.0321123499416	MS1 mz matched	462.134	475.693	4052.5	9783.54	1.24308	0.00608821	0.0477571	0.414216	-1.27154
44977	NA	NA	4-O-Methylmelleolide;Clausarinol;Eplerenone;Armillarin;Armillaripin;ltrindole;NTI	-15.2009550162793;-15.2009550162793;-15.2009550162793;-15.2009550162793;-15.2009550162793;8.79394042841662	MS1 mz matched	413.198	34.299	83699	202016	1.28228	0.00669502	0.0499746	0.414319	-1.27118
71333	NA	NA	2-Norberbamunine	-3.61703	MS1 mz matched	581.271	378.454	1101.41	2658.01	1.18328	0.00501608	0.0432827	0.414373	-1.271
42487	NA	NA	Monoiodothyronine;	0.623062717047376;	MS1 mz matched	397.992	428.08	2937.15	7087.8	1.26785	0.00223508	0.0289516	0.414396	-1.27092
39469	NA	NA	2-(4-Hydroxyphenyl)-3,6-dimethoxy-8,8-dimethyl-4H,8H-benzo[1,2-b:3,4-b]dipyran-4-one;3-O-Methylglycyrol;2-Methoxyestrone 3-sulfate	9.83437100879124;9.83437100879124;0.859444178788708	MS1 mz matched	379.13	100.301	15896.4	38235.7	1.2813	0.0252647	0.0988549	0.415748	-1.26622
40283	S-Adenosylhomocysteine	0.9918	NA	NA	MS2 reverse	384.12	319.59	2843.7	6835.77	1.2385	0.00123969	0.0238001	0.416003	-1.26534
109924	NA	NA	TG(18:0/20:1(11Z)/20:0);TG(20:0/22:0/16:1(9Z));TG(16:0/20:1(11Z)/22:0);TG(22:0/14:0/22:1(13Z));TG(24:0/16:0/18:1(9Z));TG(20:0/18:1(9Z)/20:0);TG(16:0/18:0/24:1(15Z));TG(20:0/18:1(11Z)/20:0);TG(22:0/14:1(9Z)/22:0);TG(16:0/18:1(11Z)/24:0);TG(22:0/18:0/18:1(11Z));TG(18:0/20:0/20:1(11Z))[iso6];TG(14:0/24:0/20:1(11Z));TG(14:0/20:0/24:1(15Z));TG(22:0/22:0/14:1(9Z));TG(20:0/20:0/18:1(11Z));TG(18:0/18:1(1…	2.43281804275256;2.43281804275256;2.43281804275256;2.43281804275256;2.43281804275256;2.43281804275256;2.43281804275256;2.43281804275256;2.43281804275256;2.43281804275256;2.43281804275256;2.43281804275256;2.43281804275256;2.43281804275256;2.43281804275256;2.43281804275256;2.43281804275256;2.43281804275256;2.43281804275256;2.43281804275256;2.43281804275256;2.43281804275256;2.43281804275256;2.432818…	MS1 mz matched	944.572	170.447	1874.72	4497.91	1.23548	0.00575812	0.046284	0.416798	-1.26258
68550	NA	NA	Lumefantrine;	11.4808748836696;	MS1 mz matched	562.132	402.847	8063.52	19336.7	1.26192	0.0458804	0.143188	0.417007	-1.26186
49859	NA	NA	Tamsulosin hydrochloride;1-O-[2-(L-Cysteimido)-2-deoxy-alpha-D-glucopyranosyl]-1D-myo-inositol;Desacetylmycothiol	-23.8805226603391;-7.73650013258755	MS1 mz matched	443.138	37.145	5818.53	13946	1.11761	0.0319861	0.11325	0.417219	-1.26112
39185	NA	NA	7-Methylguanosine 5-phosphate;7-Methylguanosine 5-phosphate;N7-Methyl-GMP	5.02306512186566;5.02306512186566	MS1 mz matched	377.254	42.578	43882.8	105085	1.28835	0.0226185	0.0915908	0.417596	-1.25982
93363	NA	NA	Polypodoside C;	0.409204949175754;	MS1 mz matched	751.422	218.109	2867.13	6864.77	1.14067	0.0164195	0.0755585	0.417658	-1.25961
37514	NA	NA	Amidosulfuron	8.29555	MS1 mz matched	368.044	210.549	32335.9	77314.2	1.26853	0.00988724	0.059428	0.418241	-1.2576
77422	NA	NA	Glycochenodeoxycholic acid 3-glucuronide;	10.7055897627765;	MS1 mz matched	624.353	237.196	32642.1	78036.6	1.3017	0.0189946	0.0830845	0.418292	-1.25742
36935	NA	NA	(2E,8E)-Piperamide-C9:2;(+)-O-Methylarmepavine;Retrofractamide A;Simulansine;Sethoxydim	16.9822162673917;16.9822162673917;16.9822162673917;16.9822162673917;6.72398764258273	MS1 mz matched	364.134	378.155	20293.1	48500.8	1.16607	0.0109141	0.0610547	0.418408	-1.25702
105934	NA	NA	4-hydroxybenzoyl-CoA;4-Hydroxybenoyl-CoA;4-Hydroxybenzoyl-CoA;3-Hydroxybenzoyl-CoA;2-Hydroxybenzoyl-CoA;Salicoyl-CoA	5.50775088996552;5.50775088996552;5.95838671458808;5.95838671458808;5.95838671458808	MS1 mz matched	886.645	121.376	3861.89	9224.35	1.21029	0.0184869	0.0818064	0.418662	-1.25614
32108	NA	NA	Semilepidinoside A;Steroid O-sulfate;Phenolic steroid O-sulfate	5.76410223892183;-16.1424051622092	MS1 mz matched	335.134	290.122	19150.7	45704	1.18008	0.0357115	0.12178	0.419017	-1.25492
32946	NA	NA	Gravacridonediol;4-Hydroxynornantenine;Cassythine;Cassyfiline	-5.32647256780232;-5.32647256780232;-5.25992865407525	MS1 mz matched	340.125	405.555	694388	1.65568e+06	1.2711	0.00940175	0.0582036	0.419398	-1.25361
43881	NA	NA	Ancistrocladine	-13.9977	MS1 mz matched	406.196	173.959	14508	34558.3	1.2637	0.000184213	0.0119593	0.419811	-1.25219
45244	NA	NA	Franguloside;Daidzin;(Z)-4,6-Dihydroxyaurone 6-glucoside;Toringin;Genistein 4-rhamnoside;Pulmatin;Chrysophanein;Daidzin;Daidzein 7-O-glucoside;Chrysophanol 8-O-beta-D-glucoside;Chrysophanol 8-glucoside;Frangulin A;Puerarin;Flavonol 7-O-beta-D-glucoside	-0.930281220838213;-0.930281220838213;-0.930281220838213;-0.930281220838213;-0.930281220838213;-0.930281220838213;-0.930281220838213;-0.852898038888981;-0.852898038888981;-0.852898038888981;-0.852898038888981;-0.852898038888981	MS1 mz matched	415.11	319.945	22824.5	54289.2	1.09629	0.0339722	0.118085	0.420425	-1.25008
32380	NA	NA	AICAR;1-(5-Phosphoribosyl)-5-amino-4-imidazolecarboxamide;5-Phosphoribosyl-5-amino-4-imidazolecarboxamide;5-Phospho-ribosyl-5-amino-4-imidazole carboxamide;AICAR;5-Aminoimidazole-4-carboxamide ribotide;5-Phosphoribosyl-4-carbamoyl-5-aminoimidazole;5-Amino-1-(5-phospho-D-ribosyl)imidazole-4-carboxamide	-5.20110541609768;-5.34900616096572	MS1 mz matched	337.061	176.273	9074.04	21565.8	1.27575	0.000179469	0.0118066	0.42076	-1.24893
106494	NA	NA	2-Oxoglutaryl-CoA;2-Oxoglutaroyl-CoA	-22.8506	MS1 mz matched	894.597	121.143	6814.61	16187.4	1.02984	0.0486674	0.147497	0.420981	-1.24817
62072	D-Glucose 6-phosphate	0.9439	NA	NA	MS2 reverse	519.047	463.159	6330.81	15033	1.2497	0.0140198	0.0695183	0.421127	-1.24767
36155	Coniferol	0.8826	NA	NA	MS2 reverse	359.155	378.234	4459.91	10581.1	1.20326	0.0179915	0.0800765	0.421496	-1.24641
106495	NA	NA	2-Oxoglutaryl-CoA;2-Oxoglutaroyl-CoA	-2.11206	MS1 mz matched	894.615	128.935	23019.2	54542.2	1.21503	0.00321021	0.0350424	0.422044	-1.24454
23809	2-Deoxyuridine	0.9271	NA	NA	MS2 reverse	287.087	296.031	101379	240079	1.22006	0.00581513	0.0466534	0.422272	-1.24376
63488	NA	NA	dTDP-3-amino-2,3,6-trideoxy-4-keto-D-glucose;dTDP-3-amino-2,3,6-trideoxy-D-threo-hexopyranos-4-ulose;dTDP-3-amino-4-oxo-2,3,6-trideoxy-D-glucose;dTDP-3-amino-4,6-deoxy-3,4-dehydroglucose;dTDP-3-amino-4-oxo-2,3,6-trideoxy-L-allose;dTDP-3-amino-4-keto-2,3,6-trideoxy-L-allose	-20.782998917362;-20.782998917362;-20.782998917362	MS1 mz matched	528.075	379.339	5700.34	13499.1	1.10933	0.0191891	0.0835764	0.422275	-1.24375
85510	NA	NA	Viomycin	-8.61299	MS1 mz matched	684.32	167.369	4701.47	11124.2	1.02355	0.0429691	0.137312	0.422634	-1.24252
73831	NA	NA	Calcium trimetaphosphate;	-18.3298812058411;	MS1 mz matched	599.09	469.801	4922.42	11646.1	1.21949	0.00703274	0.0509646	0.422667	-1.24241
29341	NA	NA	Norfloxacin;Metcozole	21.2459862573267;-15.980192081994	MS1 mz matched	318.129	299.882	5233.39	12360.7	1.23751	0.00165755	0.0265252	0.423388	-1.23995
66115	NA	NA	alpha-1,5-L-Arabinotetraose	17.2105	MS1 mz matched	545.18	435.283	8198.49	19326.6	1.24139	0.0479768	0.146484	0.424208	-1.23716
24784	NA	NA	4-[(2,4-Dihydroxyphenyl)azo]benzenesulfonic acid;Pyrifenox	8.30694603734567;2.66841069048216	MS1 mz matched	293.033	248.345	4446.71	10457.1	1.13689	0.0270388	0.102702	0.425231	-1.23368
108961	NA	NA	Hoduloside VII;Astrasieversianin XVI;Gypenoside XXV	8.79541591416635;8.81228837073254;8.81228837073254	MS1 mz matched	929.53	172.289	4389.19	10319.2	1.0671	0.0471314	0.14533	0.425341	-1.23331
59694	NA	NA	LysoPE(0:0/20:2(11Z,14Z));LysoPE(20:2(11Z,14Z)/0:0);	2.29677681307748;2.29677681307748;	MS1 mz matched	504.308	171.15	185929	437044	1.23263	0.0249006	0.0982249	0.425424	-1.23303
57691	NA	NA	Bolegrevilol;Suillin;2-Acetoxy-3-geranylgeranyl-1,4-dihydroxybenzene;13-Carboxy-gamma-tocotrienol;	23.4848339390219;23.4848339390219;23.4848339390219;23.4848339390219;	MS1 mz matched	492.308	174.5	25222.1	59228.2	1.22894	0.0150174	0.071738	0.425846	-1.2316
41552	NA	NA	Ethidium bromide;Homidium bromide	24.6912	MS1 mz matched	392.094	366.716	102649	240734	1.23381	0.00689895	0.0502798	0.426398	-1.22973
38611	NA	NA	Gravacridonolchlorine;Oxaziclomefone	-10.3431907150894;11.1197818701196	MS1 mz matched	374.083	296.026	26261.1	61517.9	1.31728	0.0192617	0.0835764	0.426885	-1.22808
64039	NA	NA	Triamcinolone hexacetonide	-8.64201	MS1 mz matched	531.269	135.233	544470	1.2749e+06	1.11738	0.0136591	0.0684205	0.427067	-1.22746
40547	NA	NA	Thifensulfuron-methyl;Thifensulfuron methyl	16.2827	MS1 mz matched	386.037	358.769	15312.2	35831.1	1.15343	0.00684048	0.0501386	0.427343	-1.22653
4731	(S)-2-Hydroxyglutarate	0.8805	NA	NA	MS2 forward	147.029	448.553	20036.6	46817.5	1.23418	0.00151422	0.0255861	0.427973	-1.22441
85136	NA	NA	Isotetrandrine;Thalmidine;(+)-O-Methylthalicberine;Obaberine;Rodiasine;(+)-Tetrandrine;Tetrandrine;Isotetrandrine;Cycleanine	4.35944289030739;4.33871339151017;4.33871339151017;4.33871339151017;4.33871339151017;4.33871339151017;4.33871339151017	MS1 mz matched	681.318	229.735	2255.5	5269.95	1.24029	0.000607124	0.0171263	0.427992	-1.22434
75751	NA	NA	Indinavir;Indivir	-18.8550722439368;-18.8469206153867	MS1 mz matched	612.351	206.261	3425.25	8000.99	1.09008	0.034414	0.118492	0.428103	-1.22397
103682	NA	NA	Pectenotoxin 2;Avermectin B1b;Pectenotoxin 2;43-Deoxypectenotoxin 1;PTX 2	17.5587788377287;17.5085727438711;17.5085727438711	MS1 mz matched	857.492	40.595	3405.16	7950.99	1.14738	0.00737168	0.0515913	0.428268	-1.22341
63498	NA	NA	dTDP-3-amino-2,3,6-trideoxy-4-keto-D-glucose;dTDP-3-amino-2,3,6-trideoxy-D-threo-hexopyranos-4-ulose;dTDP-3-amino-4-oxo-2,3,6-trideoxy-D-glucose;dTDP-3-amino-4,6-deoxy-3,4-dehydroglucose;dTDP-3-amino-4-oxo-2,3,6-trideoxy-L-allose;dTDP-3-amino-4-keto-2,3,6-trideoxy-L-allose	11.4692064412909;11.4692064412909;11.4692064412909	MS1 mz matched	528.092	384.606	3967.48	9260.82	1.12587	0.0290788	0.107044	0.428415	-1.22292
95015	NA	NA	Cyclopassifloside VII;	8.33950335714115;	MS1 mz matched	766.415	174.812	2133.52	4977.16	1.22641	0.00429426	0.0409033	0.428661	-1.22209
100316	NA	NA	Licoricesaponin E2;	3.49115238833709;	MS1 mz matched	819.378	279.735	1276.38	2977.5	1.26603	0.00446839	0.0420798	0.428675	-1.22204
69897	NA	NA	3,7,11,15,23-Pentaoxolanost-8-en-26-oic acid;Ganoderenic acid D;Anabsin;Ganosporelactone A;Pedilstatin;12-O-2Z,4E-Octadienoyl-4-deoxyphorbol 13-acetate	5.0683476994491;5.0683476994491;5.0683476994491;5.0683476994491;5.07537517764685	MS1 mz matched	571.293	104.154	21129.9	49128.2	1.23707	0.0287367	0.106526	0.430099	-1.21726
58245	NA	NA	2-Methyl-1-hydroxypropyl-ThPP ;2-Methyl-1-hydroxypropyl-ThPP;2-Methyl-1-hydroxypropyl-TPP	19.1457502892981;19.1107467775815	MS1 mz matched	496.107	401.014	3179.29	7387.11	1.12675	0.011804	0.0632367	0.430383	-1.21631
64952	NA	NA	Diosbulbinoside F;Citrusin A;Morfamquat;Morfamquat dichloride	18.5308562854573;18.5308562854573;6.68882152998956	MS1 mz matched	537.203	286.919	5163.02	11992.8	1.19443	0.00452034	0.0422412	0.430511	-1.21588
40134	NA	NA	DHAP(10:0);	-17.8620686396049;	MS1 mz matched	383.131	165.153	8094.94	18789.2	1.13992	0.00625852	0.0483248	0.430829	-1.21481
89105	NA	NA	3-O-(4-Benzoyl)benzoyl ATP;BzATP	0.585133	MS1 mz matched	714.394	150.54	1937.14	4495.53	1.12242	0.016014	0.0741908	0.430905	-1.21456
29540	NA	NA	Lucernol;Repensol;Aureol;Rhein;Retil;Vitamin A aldehyde;Retinene;all-trans-Retil;all-trans-Vitamin A aldehyde;all-trans-Retinene;11-cis-Retil;11-cis-Vitamin A aldehyde;11-cis-Retinene;Lynestrenol;17,17-Dimethyl-18-norandrosta-4,13-dien-3-one;19-Norpreg-4,17(20)-dien-3-one;17-Methyl-18,19-dinor-17alpha-preg-4,13-dien-3-one;3-Methoxyestra-1,3,5(10)-trien-16beta-ol;16beta-Estradiol-3-methyl ether;9-…	2.11103777216526;2.11103777216526;2.11103777216526;2.11103777216526;24.6293286045198;24.6293286045198;24.6293286045198;24.6293286045198;24.6293286045198;24.6293286045198;24.6293286045198;24.6293286045198	MS1 mz matched	319.189	104.763	7948.53	18426.2	1.25041	0.00802688	0.0537376	0.43137	-1.213
23452	NA	NA	(3beta,6beta)-Furanoeremophilane-3,6-diol;Blennin A;13-Hydroxymarasmene;Ketopelenolide a;(3beta,8beta)-3-Hydroxy-7(11)-eremophilen-12,8-olide;1-Hydroxyacorenone;3-Hydroxytrichothecene;3beta-Hydroxycinnamolide;Gemfibrozil;Heliannuol A;3-Ketoapotrichothecene;Procurcumadiol;Valerenolic acid;Cadabicilone;(6beta,8alpha)-6-Hydroxy-7(11)-eremophilen-12,8-olide;3beta-Dihydroxymarasmene;FS4 toxin;Heliannu…	4.41882683972263;4.41882683972263;4.41882683972263;4.41882683972263;4.41882683972263;4.41882683972263;4.41882683972263;4.41882683972263;4.41882683972263;4.41882683972263;4.41882683972263;4.41882683972263;4.41882683972263;4.41882683972263;4.41882683972263;4.41882683972263;4.41882683972263;4.41882683972263;4.41882683972263;4.41882683972263;4.41882683972263;4.41882683972263;4.39724029191149;4.397240…	MS1 mz matched	285.133	112.072	17965.1	41617.6	1.22664	0.017545	0.0785546	0.43167	-1.212
2246	3-Hydroxyisovaleric acid	0.8211	NA	NA	MS2 forward	117.055	195.943	24156.4	55949.8	1.18323	0.00709763	0.0510492	0.431751	-1.21173
34824	NA	NA	(+)-Quebrachidine;Quebrachidine;9-Chloro-11beta,17beta-dihydroxy-17-methylandrost-4-en-3-one;9-Chloro-11beta-hydroxy-17-methyltestosterone	13.234474708346;13.234474708346;8.10237931973723	MS1 mz matched	351.183	96.531	11027.4	25513.1	1.23114	0.00172902	0.0268271	0.432224	-1.21015
88263	NA	NA	Pradimicin B	-15.9032	MS1 mz matched	707.205	433.873	40882.9	94437.6	1.09745	0.0438639	0.138957	0.432909	-1.20786
90628	NA	NA	Avermectin A1b monosaccharide;Avermectin B1a monosaccharide	-20.0435576710444;-20.0435576710444	MS1 mz matched	727.388	176.022	1540.94	3559.27	1.23434	0.0478743	0.146352	0.432937	-1.20777
4663	NA	NA	N-(2-Hydroxyethyl)-morpholine N-oxide;Fagomine;(2R,3R,4R)-2-Amino-4-hydroxy-3-methylpentanoic acid;Fagomine;N-Hydroxy-L-isoleucine;(4S)-4-Hydroxy-L-isoleucine;Hydroxyisoleucine	16.7020710302961;16.7020710302961;16.7020710302961;16.9964545397608;16.9964545397608;16.9964545397608	MS1 mz matched	146.081	261.733	30454.1	70262.1	1.25001	0.00402207	0.0398274	0.433435	-1.20611
64601	NA	NA	1,4-beta-D-Glucan;	18.9044715600612;	MS1 mz matched	535.159	313.167	1402.57	3230.56	1.18106	0.0191187	0.0834792	0.434155	-1.20372
82998	NA	NA	(R)-Rutaretin 1-(6-sinapoylglucoside);	14.5101152695308;	MS1 mz matched	665.176	465.09	6273.3	14446.2	1.31265	0.00797748	0.0536203	0.434252	-1.2034
12897	O-Succinyl-L-homoserine	0.7821	NA	NA	MS2 reverse	219.07	362.601	19840	45588.9	1.15667	0.0041231	0.0402043	0.435193	-1.20027
57162	NA	NA	4,5,6-Trimethylscutellarein 7-glucoside;	-18.5244233281548;	MS1 mz matched	489.138	207.471	2695.95	6192.63	1.21112	0.000731277	0.0188129	0.435347	-1.19976
79726	NA	NA	Myricetin 3,3-digalactoside;	-16.5148517736617;	MS1 mz matched	641.133	473.575	6326.61	14526.5	1.22778	0.00864906	0.0558894	0.435523	-1.19918
71145	NA	NA	Cyanidin 3-sambubioside;Cyanidin 3-O-(beta-D-xylosyl-(1->2)-beta-D-galactoside);Cyanidin 3-O-beta-D-sambubioside	-7.53143790735705;-7.45348968064463;-7.45348968064463	MS1 mz matched	580.146	391.375	3402.91	7812.63	1.26734	0.0064599	0.049187	0.435566	-1.19904
91128	NA	NA	Avermectin B2b monosaccharide	15.9317	MS1 mz matched	731.42	46.4325	2170.3	4978.94	1.16146	0.0436598	0.138621	0.435896	-1.19794
99007	NA	NA	PI(16:1(9Z)/16:1(9Z));PI(16:0/16:2(9Z,12Z));PI(16:2(9Z,12Z)/16:0);	5.72787518561057;5.72787518561057;5.72787518561057;	MS1 mz matched	805.499	37.689	8906.04	20414.7	1.2297	0.0487345	0.147594	0.436257	-1.19675
79909	NA	NA	S-(11-OH-9-deoxy-delta9,12-PGD2)-glutathione;S-(9-hydroxy-PGA2)-glutathione;S-(PGA1)-glutathione;10,11-Dihydro-12R-hydroxy-leukotriene C4;S-(9-deoxy-delta12-PGD2)-glutathione;S-(PGA1)-glutathione;GSH-prostaglandin A1;Glutathione-prostaglandin A1 conjugate;PGA1-GS	-13.7304673094776;-13.7304673094776;-13.7304673094776;-13.7304673094776;-13.7304673094776;-13.7840951360622;-13.7840951360622	MS1 mz matched	642.305	131.416	39821.1	91115.6	1.20343	0.00359026	0.037372	0.437039	-1.19416
80208	NA	NA	Amiodarone;Aconitine	15.690249485647;10.5763868152038	MS1 mz matched	644.322	46.168	7730.59	17667.4	1.11701	0.049598	0.148831	0.437563	-1.19244
45890	NA	NA	Inositol 1,3,4-trisphosphate;Inositol 1,4,5-trisphosphate;Methicillin sodium;Meticillin sodium;Sodium methicillin monohydrate	21.2723008762336;21.2723008762336;18.6538004225545	MS1 mz matched	419.105	208.238	3856.09	8811.42	1.21097	0.00134573	0.0243218	0.437624	-1.19224
58179	NA	NA	Hibiscitrin;	-0.201460548635292;	MS1 mz matched	495.369	48.958	7024.9	16020.9	1.26925	0.0328894	0.115447	0.438482	-1.18941
70253	NA	NA	Novclobiocin 105	-20.5162	MS1 mz matched	574.13	410.671	5128.71	11687.8	1.12498	0.0221037	0.0901817	0.438809	-1.18834
88795	NA	NA	2-Octaprenyl-3-methyl-5-hydroxy-6-methoxy-1,4-benzoquinone	5.09969	MS1 mz matched	712.087	410.857	5303.73	12083.8	1.19759	0.0100854	0.0595946	0.438913	-1.18799
28632	NA	NA	Bremazocine	-18.3723	MS1 mz matched	314.214	47.508	55655.6	126789	1.06331	0.0426972	0.136531	0.438964	-1.18783
41079	NA	NA	Dimethyl 2-galloylgalactarate;	23.7074552016661;	MS1 mz matched	389.089	131.736	69205.9	157508	1.14032	0.00476393	0.0426592	0.43938	-1.18646
94336	NA	NA	Lividomycin A	-9.08697	MS1 mz matched	760.347	334.679	994.313	2261.77	1.23579	0.0292232	0.107362	0.439617	-1.18568
92620	NA	NA	Bisisodiospyrin;Epigallocatechin-(4beta->8)-epicatechin-3-O-gallate ester	3.73092308097142;-4.14113387374006	MS1 mz matched	745.145	390.899	1950.05	4433.81	1.19126	0.00957455	0.0586843	0.439812	-1.18504
86540	NA	NA	Allodesmosine;	-1.01759829075562;	MS1 mz matched	692.312	174.1	3077.23	6992.64	1.13706	0.00663405	0.049897	0.440067	-1.18421
98954	NA	NA	CerP(d18:1/26:1(17Z));	2.9329862377796;	MS1 mz matched	805.161	391.552	2527.85	5736.88	1.21034	0.0208147	0.0871815	0.440632	-1.18235
101521	NA	NA	PS(20:4(5Z,8Z,11Z,14Z)/20:3(8Z,11Z,14Z));PS(18:1(9Z)/22:6(4Z,7Z,10Z,13Z,16Z,19Z));PS(20:3(8Z,11Z,14Z)/20:4(5Z,8Z,11Z,14Z));PS(22:6(4Z,7Z,10Z,13Z,16Z,19Z)/18:1(9Z));	-15.0197832367219;-15.0197832367219;-15.0197832367219;-15.0197832367219;	MS1 mz matched	832.508	149.692	2866.84	6500.24	1.19091	0.0100552	0.0595946	0.441036	-1.18103
47894	NA	NA	Melleolide G;Melleolide B;Inflexin;3beta,11beta-Diacetoxy-1alpha-hydroxykaura-16-ene-6,15-dione;Grandisin;Magnosalicin;Schizandrin	12.0231883756747;12.0231883756747;12.0310549291743;12.0310549291743;12.0310549291743;12.0310549291743	MS1 mz matched	431.209	62.047	12372.2	28010.5	1.06712	0.0340698	0.118131	0.441699	-1.17887
60827	NA	NA	Curcumin monoglucoside	-24.1428	MS1 mz matched	511.153	433.738	14766.9	33406.2	1.17491	0.0192065	0.0835764	0.442041	-1.17775
111909	NA	NA	CDP-DG(18:1(9Z)/16:0);CDP-DG(18:1(11Z)/16:0);CDP-DG(16:0/18:1(9Z));CDP-DG(16:0/18:1(11Z));1-Hexadecanoyl-2-(9Z-octadecenoyl)-sn-glycero-3-cytidine-5-diphosphate	8.45374872675434;8.45374872675434;8.45374872675434;8.45374872675434;8.49662680027215	MS1 mz matched	978.538	168.34	774.994	1752.66	1.05483	0.0250728	0.0984945	0.442181	-1.17729
83680	NA	NA	7(1)-Hydroxychlorophyllide a;Bacteriochlorophyllide b	16.0258215654554;16.0258215654554	MS1 mz matched	670.255	144.759	2072.82	4687.37	1.18068	0.0139967	0.0695183	0.442215	-1.17718
103638	NA	NA	PS(20:3(8Z,11Z,14Z)/22:6(4Z,7Z,10Z,13Z,16Z,19Z));PS(22:6(4Z,7Z,10Z,13Z,16Z,19Z)/20:3(8Z,11Z,14Z));	10.4720766958418;10.4720766958418;	MS1 mz matched	857.1	417.284	1374	3106.61	1.20733	0.000739462	0.0188489	0.442284	-1.17695
55938	NA	NA	Aspidin;alpha-Kosin;17,21-Dihydroxypregn-4-ene-3,11,20-trione 21-(hydrogensuccite);21-(3-Carboxy-1-oxopropoxy)-17-hydroxypregn-4-ene-3,11,20-trione;Cortisone 21-succite;Albaspidin BB	15.8623340620299;15.8623340620299;15.8623340620299;15.8623340620299	MS1 mz matched	481.197	169.017	9046.9	20452.7	1.20808	0.038619	0.128202	0.442334	-1.17679
72796	NA	NA	Avenestergenin B2;Santiaguine	16.2238066404164;14.0113309463926	MS1 mz matched	591.377	143.374	2874.59	6491.99	1.23772	0.0471637	0.14533	0.442791	-1.1753
55474	NA	NA	LysoPE(0:0/18:1(9Z));LysoPE(18:1(11Z)/0:0);LysoPE(0:0/18:1(11Z));LysoPE(18:1(9Z)/0:0);Delcorine	-2.48132077807163;-2.48132077807163;-2.48132077807163;-2.48132077807163;24.4111946818208	MS1 mz matched	478.292	153.091	29361.6	66301.2	1.08694	0.0171968	0.0778557	0.442851	-1.17511
86371	NA	NA	Patuletin 3-gentiobioside;	21.5432584564675;	MS1 mz matched	691.132	475.693	6743.24	15214.6	1.16427	0.0488313	0.147631	0.44321	-1.17394
77631	NA	NA	Prunin 6-O-gallate;	2.97629073234395;	MS1 mz matched	626.147	393.502	3060.69	6903.88	1.1702	0.0118784	0.0633601	0.443328	-1.17355
100845	NA	NA	PC(22:1(13Z)/P-18:1(9Z));PC(P-18:0/22:2(13Z,16Z));PC(o-22:0/18:3(6Z,9Z,12Z));PC(22:1(13Z)/P-18:1(11Z));PC(P-18:1(11Z)/22:1(13Z));PC(P-18:1(9Z)/22:1(13Z));PC(o-22:0/18:3(9Z,12Z,15Z));PC(22:2(13Z,16Z)/P-18:0);	-14.8870706759226;-14.8870706759226;-14.8870706759226;-14.8870706759226;-14.8870706759226;-14.8870706759226;-14.8870706759226;-14.8870706759226;	MS1 mz matched	825.202	474.711	5831.74	13152.7	1.19669	0.00149892	0.0254267	0.443387	-1.17336
53376	NA	NA	Dolichyl b-D-glucosyl phosphate;	18.9403083683952;	MS1 mz matched	465.238	43.242	14283.6	32184.3	1.15099	0.00414818	0.0402104	0.443805	-1.172
74685	NA	NA	4,4-Dihydroxyanigorootin;	17.3762633377013;	MS1 mz matched	605.134	461.639	7969.26	17940.9	1.15133	0.0392716	0.12935	0.444196	-1.17073
58375	NA	NA	Flupoxam;Flupoxam	-3.35686190971109;-3.2603557047303	MS1 mz matched	497.022	210.644	1527.79	3437.7	1.16769	0.0282815	0.105502	0.444423	-1.17
81206	NA	NA	beta-Sitosterol palmitate;CE(18:0);	9.31427902109234;9.31427902109234;	MS1 mz matched	652.122	456.658	4576.06	10292.3	1.2238	0.0144757	0.0706726	0.44461	-1.16939
61931	NA	NA	Fucofuroeckol B	-15.8978	MS1 mz matched	518.067	417.198	5498.2	12362.5	1.19454	0.0199318	0.0844875	0.444747	-1.16894
41877	Nicotinate D-ribonucleotide	0.7988	NA	NA	MS2 reverse	394.063	398.634	2463.67	5531.58	1.22697	0.000503014	0.0162345	0.445383	-1.16688
118308	NA	NA	Thiocoraline	4.57085	MS1 mz matched	1155.25	425.993	1138.4	2555.97	1.13406	0.0188877	0.0827639	0.445388	-1.16687
39739	NA	NA	hesperetin 3-O-sulfate;Isoxapyrifop	15.2799795064474;-18.3479226600997	MS1 mz matched	381.042	415.594	4423.3	9902.69	1.11845	0.0103422	0.0603724	0.446677	-1.1627
46375	NA	NA	Gluconasturtiin;Xanthommatin	18.1364234478727;7.43517093976802	MS1 mz matched	422.073	217.101	2822.2	6317.99	1.24487	0.014752	0.0711482	0.446693	-1.16264
103660	NA	NA	Betanidin 5-[E-feruloyl-(-&gt;5)-apiosyl-(1-&gt;2)-glucoside];15-Epibetanidin 5-[E-feruloyl-(-&gt;3)-apiosyl-(1-&gt;2)-glucoside];Heme C	2.84910943585574;2.84910943585574;21.8324786930148	MS1 mz matched	857.236	473.026	2833.43	6341.07	1.24199	0.026614	0.101715	0.446838	-1.16218
68248	NA	NA	Vitisin A;	24.9101611695755;	MS1 mz matched	560.138	403.104	19567.4	43707.2	1.18421	0.00831798	0.0549671	0.447693	-1.15942
37120	NA	NA	Uridine 2,3-cyclic phosphate ;Isoimide;N-(Bromophenyl)-3,4,5,6-tetrahydroisophthalimide;Imide;N-(4-Bromophenyl)-3,4,5,6-tetrahydrophthalimide	-22.8634139649896;14.3718239084944;14.3718239084944	MS1 mz matched	365.176	47.177	38185.8	85293.4	1.09121	0.0288131	0.10661	0.447699	-1.1594
51363	NA	NA	SAICAR;1-(5-Phosphoribosyl)-5-amino-4-(N-succinocarboxamide)-imidazole;1-(5-Phosphoribosyl)-4-(N-succinocarboxamide)-5-aminoimidazole;5-Phosphoribosyl-4-(N-succinocarboxamide)-5-aminoimidazole;(S)-2-[5-Amino-1-(5-phospho-D-ribosyl)imidazole-4-carboxamido]succite;SAICAR	-0.546827519960282;-0.527887873602636	MS1 mz matched	453.073	429.498	42132.4	94026.6	1.12552	0.00569602	0.045997	0.448091	-1.15814
45880	NA	NA	Inositol 1,3,4-trisphosphate;Inositol 1,4,5-trisphosphate;Musca-aurin-II;Muscaaurin II	-23.7053185036501;-23.7053185036501;12.2393207969332	MS1 mz matched	419.086	193.395	4804.41	10718	1.01238	0.0453152	0.141913	0.448255	-1.15761
88247	NA	NA	Campesteryl stearate;CE(19:0);Adenosine 5-pentaphosphate	8.84369312024666;8.84369312024666;10.7923244988339	MS1 mz matched	707.159	472.691	3231.22	7197.11	1.14224	0.0059415	0.0472829	0.448961	-1.15534
56574	NA	NA	Laserpitin	-8.43953	MS1 mz matched	485.231	149.77	3166.58	7050.98	1.19831	0.015112	0.0718331	0.449097	-1.1549
88360	NA	NA	DG(22:0/20:0/0:0);DG(18:0/24:0/0:0);DG(20:0/22:0/0:0);DG(18:0/0:0/24:0);DG(20:0/0:0/22:0);DG(24:0/18:0/0:0);	12.2365750056066;12.2365750056066;12.2365750056066;12.2365750056066;12.2365750056066;12.2365750056066;	MS1 mz matched	708.186	400.535	4410.72	9812.62	1.18239	0.0115783	0.062772	0.449494	-1.15363
105461	NA	NA	TG(16:1(9Z)/18:3(6Z,9Z,12Z)/20:1(11Z));TG(20:1(11Z)/14:0/20:4(5Z,8Z,11Z,14Z));TG(18:2(9Z,12Z)/16:1(9Z)/20:2n6);TG(18:2(9Z,12Z)/15:0/20:3n6);TG(14:0/18:0/22:5(7Z,10Z,13Z,16Z,19Z));TG(16:0/20:5(5Z,8Z,11Z,14Z,17Z)/18:0);TG(14:0/18:1(9Z)/22:4(7Z,10Z,13Z,16Z));TG(16:0/18:1(9Z)/20:4(8Z,11Z,14Z,17Z));TG(16:1(9Z)/18:1(9Z)/20:3n6);TG(14:0/18:0/22:5(4Z,7Z,10Z,13Z,16Z));TG(14:0/18:4(6Z,9Z,12Z,15Z)/22:1(13Z)…	6.46698214186383;6.46698214186383;6.46698214186383;6.46698214186383;6.46698214186383;6.46698214186383;6.46698214186383;6.46698214186383;6.46698214186383;6.46698214186383;6.46698214186383;6.46698214186383;6.46698214186383;6.46698214186383;6.46698214186383;6.46698214186383;6.46698214186383;6.46698214186383;6.46698214186383;6.46698214186383;6.46698214186383;6.46698214186383;6.46698214186383;6.466982…	MS1 mz matched	880.396	175.838	390.552	867.169	1.17965	0.00545007	0.0451509	0.450376	-1.1508
47875	NA	NA	Melledonal A;(2S,4S,6S)-2-[2-(4-Hydroxy-3-meyhoxyphenyl)ethyl]tetrahydro-6-(4,5-dihydroxy-3-methoxyphenyl)-2H-pyran-4-yl 4-acetate;Salvinorin A	8.28847497157009;8.28847497157009;8.32989339588888	MS1 mz matched	431.171	37.629	13482.8	29874.1	1.06407	0.0200345	0.0847771	0.451321	-1.14777
75488	NA	NA	Zizyphine A	9.32335	MS1 mz matched	610.37	174.812	3924.47	8692.04	1.17815	0.00164817	0.0265252	0.451502	-1.1472
9396	NA	NA	Serinyl-Serine;	-10.7333284528632;	MS1 mz matched	191.073	111.585	13146.1	29114.2	1.18061	0.00875499	0.0562462	0.451538	-1.14708
69751	NA	NA	GDP-4-dehydro-3,6-dideoxy-alpha-D-mannose	-16.4529	MS1 mz matched	570.304	164.503	11859.7	26263.2	1.17742	0.0210677	0.0877197	0.45157	-1.14698
51098	NA	NA	Melleolide M;Urdamycinone B;Landomycin H	-13.8910949347866;15.0393533431893;15.0393533431893	MS1 mz matched	451.154	268.367	7737.38	17120.2	1.18796	0.0254945	0.0995175	0.451944	-1.14578
4897	D-Ribose	0.9965	NA	NA	MS2 forward	149.045	405.384	21314.1	47156.4	1.21136	0.0147543	0.0711482	0.451988	-1.14564
10851	NA	NA	Eupolauridine;3-O-Ethyl-L-ascorbic acid;L-Ascorbic acid ethyl ester	-10.0711158230832;16.1376317360565	MS1 mz matched	203.067	294.082	76211	168500	1.21444	0.000602262	0.0171263	0.45229	-1.14468
97938	NA	NA	PE(20:3(5Z,8Z,11Z)/20:1(11Z));PE(20:0/20:4(5Z,8Z,11Z,14Z));PE(20:1(11Z)/20:3(5Z,8Z,11Z));PE(20:4(8Z,11Z,14Z,17Z)/20:0);PE(20:2(11Z,14Z)/20:2(11Z,14Z));PE(18:3(6Z,9Z,12Z)/22:1(13Z));PE(18:4(6Z,9Z,12Z,15Z)/22:0);PC(22:4(7Z,10Z,13Z,16Z)/15:0);PE(20:3(8Z,11Z,14Z)/20:1(11Z));PE(22:4(7Z,10Z,13Z,16Z)/18:0);PE(20:1(11Z)/20:3(8Z,11Z,14Z));PE(22:1(13Z)/18:3(6Z,9Z,12Z));PE(18:2(9Z,12Z)/22:2(13Z,16Z));PE(18:…	-14.2397134854424;-14.2397134854424;-14.2397134854424;-14.2397134854424;-14.2397134854424;-14.2397134854424;-14.2397134854424;-14.2397134854424;-14.2397134854424;-14.2397134854424;-14.2397134854424;-14.2397134854424;-14.2397134854424;-14.2397134854424;-14	MS1 mz matched	794.566	128.851	79983.4	176685	1.08857	0.0106225	0.0607885	0.45269	-1.14341
58408	NA	NA	N,N-Bis(gamma-glutamyl)cystine;Bis-gamma-glutamylcystine;Oxidized gamma-glutamylcysteine;Bis-gamma-L-glutamyl-L-cystine;Oxidized gamma-L-glutamyl-L-cysteine	-6.09203967372024;-6.02277814692347	MS1 mz matched	497.1	419.865	34988.8	77161.9	1.18718	0.00190722	0.0278205	0.453447	-1.14099
103611	NA	NA	PC(20:3(5Z,8Z,11Z)/22:5(7Z,10Z,13Z,16Z,19Z));PC(22:4(7Z,10Z,13Z,16Z)/20:4(8Z,11Z,14Z,17Z));PC(22:5(7Z,10Z,13Z,16Z,19Z)/20:3(5Z,8Z,11Z));PC(20:3(5Z,8Z,11Z)/22:5(4Z,7Z,10Z,13Z,16Z));PC(20:3(8Z,11Z,14Z)/22:5(7Z,10Z,13Z,16Z,19Z));PC(20:4(8Z,11Z,14Z,17Z)/22:4(7Z,10Z,13Z,16Z));PC(20:3(8Z,11Z,14Z)/22:5(4Z,7Z,10Z,13Z,16Z));PC(20:2(11Z,14Z)/22:6(4Z,7Z,10Z,13Z,16Z,19Z));PC(22:6(4Z,7Z,10Z,13Z,16Z,19Z)/20:2(…	-11.0252707069022;-11.0252707069022;-11.0252707069022;-11.0252707069022;-11.0252707069022;-11.0252707069022;-11.0252707069022;-11.0252707069022;-11.0252707069022;-11.0252707069022;-11.0252707069022;-11.0252707069022;-11.0252707069022;-11.0252707069022;	MS1 mz matched	856.583	134.569	9209.23	20301.8	1.16023	0.0216352	0.0890052	0.453617	-1.14045
44487	NA	NA	Mandipropamid	12.4386	MS1 mz matched	410.129	290.809	38278.8	84313.7	1.19787	0.00760658	0.0524174	0.454004	-1.13922
107474	NA	NA	TG(20:2n6/o-18:0/20:3n6);TG(20:3n6/20:2n6/o-18:0);TG(20:2n6/20:3n6/o-18:0);TG(20:3n6/18:2(9Z,12Z)/o-18:0);TG(18:2(9Z,12Z)/20:3n6/o-18:0);TG(18:2(9Z,12Z)/20:3(5Z,8Z,11Z)/o-18:0);TG(20:3(5Z,8Z,11Z)/20:2n6/o-18:0);TG(20:3(5Z,8Z,11Z)/o-18:0/20:2n6);TG(20:3(5Z,8Z,11Z)/18:2(9Z,12Z)/o-18:0);TG(20:3(5Z,8Z,11Z)/o-18:0/18:2(9Z,12Z));TG(20:2n6/20:3(5Z,8Z,11Z)/o-18:0);TG(18:2(9Z,12Z)/o-18:0/20:3n6);Bacterioc…	11.1825609005335;11.1825609005335;11.1825609005335;11.1825609005335;11.1825609005335;11.1825609005335;11.1825609005335;11.1825609005335;11.1825609005335;11.1825609005335;11.1825609005335;11.1825609005335;20.0887663878782;20.0887663878782	MS1 mz matched	908.507	285.043	685.206	1508.85	1.5106	0.0480589	0.146624	0.454126	-1.13884
49211	NA	NA	Ginkgolide C;Ginkgolide C;BN 52022	7.95397994436009;7.86673267728668	MS1 mz matched	439.135	378.812	15723.8	34622.1	1.02257	0.0417555	0.134842	0.454155	-1.13874
86306	NA	NA	Chivosazole F	-11.2913	MS1 mz matched	690.401	149.696	2527.26	5557.58	1.11751	0.0061935	0.0479867	0.454742	-1.13688
19614	NA	NA	Methionyl-Asparagine;Asparaginyl-Methionine;Thiamine aldehyde;Thiamin aldehyde	-7.83902400909583;-7.83902400909583;-18.1898898770435	MS1 mz matched	262.092	390.212	19626.2	43145.3	1.2023	0.00705733	0.0509646	0.454886	-1.13642
48707	NA	NA	Moxifloxacin hydrochloride	6.65513	MS1 mz matched	436.155	430.779	56927.5	125112	1.15718	0.0226471	0.0915908	0.455011	-1.13603
19863	NA	NA	5-Dehydroadenosine	-0.377243	MS1 mz matched	264.071	345.968	18852.7	41414.3	1.13041	0.0149198	0.0715399	0.455222	-1.13536
80025	NA	NA	Phosphatidylinositol-3,4,5-trisphosphate;	-0.0970194386792642;	MS1 mz matched	643.201	402.06	3140.86	6891.91	1.184	0.00935215	0.0580271	0.455731	-1.13374
6008	DL-2-Aminoadipic acid	0.937	NA	NA	MS2 forward	160.061	291.452	21893.4	48040	1.03564	0.0343132	0.118437	0.455733	-1.13374
57822	NA	NA	Ustiloxin D;Microlenin	-19.5535482258465;-5.05836851428175	MS1 mz matched	493.224	240.545	1695.71	3717.15	1.27697	0.000478939	0.0162318	0.456186	-1.13231
92866	NA	NA	Glucoliquiritin apioside;	19.0046224027962;	MS1 mz matched	747.196	403.557	7772.94	17024.5	1.08225	0.0146399	0.071026	0.456574	-1.13108
32409	NA	NA	2-Methylguanosine;3-O-Methylguanosine;Nelarabine;1-Methylguanosine;Psicofuranine;Angustmycin C	-11.169701290556;-11.169701290556;-11.169701290556;-11.169701290556;-11.1070983446865	MS1 mz matched	337.121	145.473	23519.4	51439.3	1.09615	0.00747659	0.0520837	0.457226	-1.12902
102808	NA	NA	Sennoside C;Sennoside D	-0.47157777191443;-0.47157777191443	MS1 mz matched	847.201	390.242	1671.96	3654.82	1.14406	0.0196878	0.0838857	0.457465	-1.12827
64986	NA	NA	Euphorbia factor Ti2;Condurangogenin A;Kondurangogenin A	6.13680539477434;6.13680539477434	MS1 mz matched	537.296	24.932	1.94754e+06	4.25469e+06	1.12388	0.0372948	0.125349	0.45774	-1.1274
11204	NA	NA	Thiomorpholine 3-carboxylate;Thiomorpholine 3-carboxylate	-9.51607577237567;-9.52151658728479	MS1 mz matched	206.049	290.453	35678.2	77932.9	1.10963	0.0106911	0.0608179	0.457807	-1.12719
78695	NA	NA	(3b,20R,22R)-3,20,27-Trihydroxy-1-oxowitha-5,24-dienolide 3-glucoside;	-10.0104784896374;	MS1 mz matched	633.329	238.982	3145.29	6865.91	1.02582	0.0283408	0.105535	0.458102	-1.12626
32398	NA	NA	3-O-p-Coumaroylquinic acid;Hydrojuglone glucoside;alpha-Hydrojuglone 4-O-b-D-glucoside;Sodium caffeine benzoate	-21.6098680219609;-21.6098680219609;-21.6098680219609;-18.4522821860215	MS1 mz matched	337.093	237.933	12389.2	27038.8	1.03237	0.0361901	0.122555	0.458201	-1.12595
39437	NA	NA	Rhodamine 123	-2.10475	MS1 mz matched	379.083	95.8525	14834	32372.3	1.19286	0.0248214	0.0980534	0.458231	-1.12585
60539	NA	NA	Nigakilactone E	10.2171	MS1 mz matched	509.237	256.785	2572.43	5611.08	1.11513	0.0122938	0.0648527	0.458456	-1.12514
19606	NA	NA	Gemcitabine;Gemcitabine	9.45825571799178;9.31494747825124	MS1 mz matched	262.074	321.052	13883.5	30241.6	1.14769	0.0132137	0.0674908	0.459084	-1.12317
105492	NA	NA	Acrylyl-CoA;Propenoyl-CoA;Acryloyl-CoA;Acrylyl-CoA	18.2574593893079;18.8660528504774	MS1 mz matched	880.609	117.564	26422.5	57501.6	1.12693	0.00665875	0.0499746	0.459509	-1.12184
73338	NA	NA	Tetragastrin;	4.24223932121075;	MS1 mz matched	595.244	382.696	4141.54	9006.39	1.12736	0.017152	0.0778557	0.459844	-1.12078
64964	NA	NA	4-Hydroxyandrostenedione glucuronide;2-Methoxy-estradiol-17b 3-glucuronide;Ailanthinone;Castelanone;Simalikilactone D;2-Methoxy-estradiol-17beta 3-glucuronide	-15.2287560009884;-15.2287560009884;-15.2649312460942;-15.2649312460942;-15.2649312460942;-15.2649312460942	MS1 mz matched	537.222	287.568	2715.02	5902.36	1.19836	0.00496583	0.0430903	0.459989	-1.12033
38965	NA	NA	Sudachitin;Acerosin;Sideritiflavone;Agamanone;3,5,6-Trihydroxy-3,4,7-trimethoxyflavone;Jaceidin;Rosmarinic acid;3,5,8-Trihydroxy-3,4,7-trimethoxyflavone;Majoranin;Nitrovin;Difurazone	-9.76853996502846;-9.76853996502846;-9.76853996502846;-9.76853996502846;-9.76853996502846;-9.76853996502846;-9.76853996502846;-9.76853996502846;-9.76853996502846;-2.22171739857364	MS1 mz matched	376.101	391.322	3.69355e+06	8.02613e+06	1.15872	0.0229365	0.092458	0.460191	-1.11969
68138	NA	NA	Isomorellic acid;Labriformidin	-15.5843640824834;11.5794381479012	MS1 mz matched	559.232	287.892	2532.31	5501.33	1.10058	0.0232608	0.0935886	0.460309	-1.11933
79015	NA	NA	Madlongiside C;	-7.57416063519981;	MS1 mz matched	635.383	208.094	3395.96	7365.66	1.18451	0.00771355	0.0527464	0.461053	-1.11699
35753	NA	NA	5-Methoxy-galloyl-1,4-galactarolactone;2-Galloyl-1,4-galactarolactone methyl ester;L791456;Etoricoxib	-6.15103417611415;-6.15103417611415;-8.07447362034018	MS1 mz matched	357.051	104.165	42858.4	92514.1	1.2102	0.043224	0.13777	0.463264	-1.11009
38299	NA	NA	N-Jasmonoyltyrosine;Hasubanonine;(S)-Autumline;Autumline;Spirotetramat	-4.72120122376376;-4.65957052839435;-4.65957052839435;-4.65957052839435	MS1 mz matched	372.187	317.925	1736.27	3746.88	1.06087	0.0167742	0.0767755	0.46339	-1.1097
113538	NA	NA	Megalomicin C1	23.9439	MS1 mz matched	1012.6	124.534	1086.29	2343.92	1.06227	0.0282892	0.105502	0.463451	-1.10951
64568	NA	NA	3,3,5,5-Tetrahydroxy-6,7-methyleneoxy-4-methoxyflavone 3-glucuronide;	-2.54066452980782;	MS1 mz matched	535.079	460.673	8043.36	17354.4	1.12653	0.0378741	0.12652	0.463476	-1.10943
25539	NA	NA	Sayanedin;Alfalone;4,5-Dihydroxy-7-methoxy-6-methylflavone;Apigenin 7,4-dimethyl ether;Apigenin dimethylether;Afrormosin;Sayanedine;Coumafuryl;Fumarin;R1128A	-4.08039175424924;-4.08039175424924;-4.08039175424924;-4.00121978995208;-4.00121978995208;-4.00121978995208;-4.00121978995208;-4.00121978995208	MS1 mz matched	297.083	417.719	7572.65	16329.8	1.10759	0.00496577	0.0430903	0.463733	-1.10863
80325	NA	NA	Gniditrin	8.90329	MS1 mz matched	645.284	352.448	1394.84	3007.6	1.16038	0.00510852	0.0434627	0.463771	-1.10851
44622	NA	NA	Zileuton O-glucuronide;	8.01613153554137;	MS1 mz matched	411.097	104.041	8474.71	18262.8	1.13134	0.00251051	0.030318	0.464042	-1.10767
18771	NA	NA	Zinc phosphide	0.942773	MS1 mz matched	257.175	155.964	4785.2	10307.4	1.09727	0.0375146	0.125893	0.464248	-1.10703
63143	NA	NA	Desmosine;Isodesmosine;	13.4299170532275;13.4299170532275;	MS1 mz matched	525.295	28.112	52765.2	113598	1.1526	0.0489492	0.147807	0.464489	-1.10629
29975	NA	NA	N-Methoxycarbonylanonaine;Rutacridone epoxide;Gravacridonol;(S)-Neolitsine;Flutolanil	-10.755588094988;-10.755588094988;-10.755588094988;-10.755588094988;-3.14843121592608	MS1 mz matched	322.112	405.314	16943.7	36453.8	1.17943	0.0223829	0.0911198	0.464801	-1.10532
17562	NA	NA	cycloguanil;	-8.90384485249335;	MS1 mz matched	250.092	379.264	41930.5	90145.8	1.13647	0.0343476	0.118437	0.465141	-1.10426
90472	NA	NA	Cyanidin 3-(2G-xylosylrutinoside);Pelargonidin 5-O-beta-D-glucoside 3-O-beta-D-sambubioside	-11.762925438296;-11.8260427613222	MS1 mz matched	726.19	436.757	17004.6	36552.7	1.0999	0.0136276	0.0683887	0.465207	-1.10405
58298	NA	NA	Validamycin A;Validamycin A;Validacin;Validamycin;Valimon	22.4448042916444;22.5256571256576	MS1 mz matched	496.212	253.838	1376.59	2953.38	1.14726	0.00310131	0.034284	0.466106	-1.10127
9189	NA	NA	Threoninyl-Alanine;Diaminopimelic acid;2-Amino-4-[(2-hydroxy-1-oxopropyl)amino]butanoic acid;Alanyl-Threonine;N-(gamma-Glutamyl)ethanolamine;LL-2,6-Diaminoheptanedioate;LL-2,6-Diaminopimelate;LL-2,6-Diaminopimelic acid;meso-2,6-Diaminoheptanedioate;meso-2,6-Diaminopimelate;meso-2,6-Diaminopimelic acid;meso-Diaminoheptanedioate;C20914;Tabtoxin biosynthesis intermediate 4	0.645991580163343;0.645991580163343;0.645991580163343;0.645991580163343;0.645991580163343;0.419263169894485;0.419263169894485;0.419263169894485	MS1 mz matched	189.095	182.706	4901.84	10500.4	1.19793	0.00233051	0.0296359	0.466825	-1.09905
104437	NA	NA	PE(18:1(11Z)/24:0);PE(20:0/22:1(13Z));PE(22:0/20:1(11Z));PC(24:1(15Z)/15:0);PE(24:0/18:1(9Z));PC(15:0/24:1(15Z));PE(18:1(9Z)/24:0);PE(22:1(13Z)/20:0);PE(24:0/18:1(11Z));PE(20:1(11Z)/22:0);PE(24:1(15Z)/18:0);PE(18:0/24:1(15Z));	-0.0667746588531255;-0.0667746588531255;-0.0667746588531255;-0.0667746588531255;-0.0667746588531255;-0.0667746588531255;-0.0667746588531255;-0.0667746588531255;-0.0667746588531255;-0.0667746588531255;-0.0667746588531255;-0.0667746588531255;	MS1 mz matched	866.591	153.247	4864.47	10410.7	1.09156	0.00598652	0.0474117	0.467258	-1.09771
65365	NA	NA	Acrithrin	6.01867	MS1 mz matched	540.136	401.983	12955.8	27722.9	1.17661	0.0313107	0.111745	0.467331	-1.09748
43033	Sucrose	0.8949	NA	NA	MS2 reverse	401.128	275.842	2005.48	4287.34	1.12771	0.00226739	0.0290579	0.467769	-1.09613
79135	NA	NA	Huratoxin;Avermectin A1b aglycone;Avermectin B1a aglycone	24.1299980543668;24.1299980543668;24.1299980543668	MS1 mz matched	636.346	178.092	5014.33	10714.1	1.14997	0.0024093	0.0300949	0.468013	-1.09538
84606	NA	NA	Cer(d18:0/26:1(17Z));Cer(d18:1/26:0);	-19.551540808921;-19.551540808921;	MS1 mz matched	677.153	465.622	27100.8	57808.8	1.12443	0.0171551	0.0778557	0.468801	-1.09295
51117	NA	NA	Heteroartonin A;3-Demethylstaurosporine;3-Demethoxy-3-hydroxystaurosporine	13.9365986464538;11.0689258020787	MS1 mz matched	451.19	40.419	3532.01	7526.7	1.19418	0.0314468	0.111866	0.469264	-1.09153
46368	NA	NA	Gluconasturtiin;Xanthommatin	17.083159324919;6.38191808785529	MS1 mz matched	422.07	336.552	9710.53	20689.1	1.19775	0.0398851	0.130847	0.469356	-1.09125
37591	NA	NA	Cilostazol;	6.18823956695097;	MS1 mz matched	368.219	44.258	39400.9	83894.5	1.12867	0.0457309	0.142989	0.469649	-1.09035
81652	NA	NA	Adenosine thiamine diphosphate;	-0.232744026697325;	MS1 mz matched	655.122	470.019	3845.03	8185.73	1.10002	0.00493951	0.0430903	0.469723	-1.09012
93766	NA	NA	Lavandulifolioside;Hesperetin 7-(2,6-dirhamnosylglucoside);Myricoside	3.06883586401462;3.06883586401462;3.04133156370735	MS1 mz matched	755.248	402.277	5177.21	11019.6	1.09214	0.0471867	0.14533	0.469819	-1.08982
30956	NA	NA	N-trans-Feruloyloctopamine;Melicopicine;3-O-Acetylhamayne;1-O-Acetyllycorine;3-Epimacronine	5.06158239277676;5.13055322520821;5.13055322520821;5.13055322520821;5.13055322520821	MS1 mz matched	328.128	289.602	19022	40482.3	1.1869	0.0376165	0.126086	0.469884	-1.08962
66511	NA	NA	Peonidin 3-(6-malonyl-glucoside);Cyanidin 3-(6-succinyl-glucoside);	-21.1538575863258;-21.1538575863258;	MS1 mz matched	548.113	426.103	20256.8	43027.8	1.11773	0.00867406	0.0558894	0.470784	-1.08686
17563	NA	NA	cycloguanil;	-4.45331632771528;	MS1 mz matched	250.093	405.269	99943.6	212079	1.16448	0.0178046	0.0794284	0.471256	-1.08542
33985	NA	NA	N-Acetyl-ala-ala-ala-methylester;c-AAA-ME	-24.7259	MS1 mz matched	346.15	418.663	23714	50317.9	1.07245	0.0234387	0.0940982	0.471283	-1.08534
103118	NA	NA	Notoginsenoside J;	-18.7972959752998;	MS1 mz matched	850.504	166.23	1952.3	4140.73	1.11285	0.0141317	0.0697954	0.471486	-1.08471
24679	NA	NA	Citreovirone;Melosatin B	-13.0113971678165;-8.23561036705677	MS1 mz matched	292.139	328.013	134536	285316	1.12672	0.0259751	0.100383	0.471534	-1.08457
64770	NA	NA	Eujambolin;	6.36216496623722;	MS1 mz matched	536.143	181.626	4993.83	10581.3	1.07496	0.0262016	0.10092	0.471949	-1.0833
26976	NA	NA	3-(4-Hydroxyphenyl)-1-(4-hydroxy-2-methoxyphenyl)-2-propen-1-one;Dihydroformononetin;Vignafuran;Pinostrobin chalcone;3,5-Dimethoxy-2,7-phenanthrenediol;Isomedicarpin;4-O-Methylpinosylvic acid;Imperatorin;Clitidine;Chrytidine	-15.5833697213564;-15.5833697213564;-15.5833697213564;-15.5833697213564;-15.5833697213564;-15.5833697213564;-15.5833697213564;-15.5833697213564;-0.740507069645576	MS1 mz matched	305.054	181.16	160381	339517	1.18521	0.0286935	0.106446	0.472379	-1.08198
9038	NA	NA	N-Methylcalystegine B2;Castanospermine;(2S)-2-{[1-(R)-Carboxyethyl]amino}pentanoate;Alexine;Australine;2 -(Butylamido)-4-hydroxybutanoic acid	-16.4357388944349;-16.3934339537061;-16.3934339537061;-16.3934339537061;-16.3934339537061;-16.3934339537061	MS1 mz matched	188.092	327.421	222944	471735	1.08283	0.0423107	0.135735	0.472604	-1.0813
83110	NA	NA	Adenosine 5-pentaphosphate;Cefoperazone sodium	-3.90112551959892;20.8318000109109	MS1 mz matched	666.138	424.625	13452	28445.9	1.16267	0.00171308	0.0267478	0.472899	-1.0804
84139	NA	NA	Adenosine thiamine diphosphate;	-17.3792510450987;	MS1 mz matched	673.528	164.41	10011.8	21164.3	1.0685	0.0330691	0.115883	0.473054	-1.07992
30591	NA	NA	Avenalumin III;2,7-Anhydro-alpha-N-acetylneuraminic acid;2-Deoxy-2,3-dehydro-N-acetylneuraminic acid;Sarmentosin epoxide	11.8750401021883;-8.24471977216399;-8.24471977216399;-8.24471977216399	MS1 mz matched	326.063	365.826	10674.6	22560.5	1.11202	0.0180305	0.0801464	0.473155	-1.07962
106497	NA	NA	2-Oxoglutaryl-CoA;2-Oxoglutaroyl-CoA	20.0979	MS1 mz matched	894.622	117.7	53482.5	112899	1.15334	0.00386659	0.0388549	0.473718	-1.0779
13985	NA	NA	Deoxyuridine;Deoxyuridine;2-Deoxyuridine;2-Deoxyuridine	-15.8785750742039;-15.784309169043	MS1 mz matched	227.066	296.031	131766	277436	1.11059	0.0143617	0.0702982	0.474944	-1.07417
96826	NA	NA	Neosurugatoxin	-2.02468	MS1 mz matched	783.518	39.757	27977.4	58885.7	1.03084	0.0168236	0.0769252	0.475114	-1.07365
4365	D-Threitol	0.7041	NA	NA	MS2 forward	143.034	292.812	164311	345787	1.14673	0.0338205	0.117763	0.475182	-1.07345
88696	NA	NA	Quercetin 3-O-(6-malonyl-glucoside) 7-O-glucoside;	15.5234434898842;	MS1 mz matched	711.16	478.538	21730.7	45697.9	1.10844	0.0208991	0.087276	0.475529	-1.07239
22265	NA	NA	Irilone;3,8-Dihydroxy-1-methylanthraquinone-2-carboxylic acid;Glyzaglabrin;Aflatoxin P1;3,8-Dihydroxy-9-methoxycoumestan;Isotrifoliol;Trifoliol;Sativol;Bowdichione;Irilone;2,7-Dihydroxy-4,5-methylenedioxyisoflavone;DMI;Aflatoxin P1;AFP1;5-Hydroxypseudobaptigenin;5,7-Dihydroxy-3,4-methylenedioxyisoflavone	7.58905272835452;7.58905272835452;7.58905272835452;7.58905272835452;7.58905272835452;7.58905272835452;7.58905272835452;7.58905272835452;7.71688558573372;7.71688558573372;7.71688558573372;7.71688558573372;7.71688558573372	MS1 mz matched	279.027	619.361	19303.9	40551.5	1.12545	0.0417886	0.134842	0.476033	-1.07087
17733	NA	NA	Hexazinone	22.0825	MS1 mz matched	251.164	46.4795	24781.4	52049.6	1.10733	0.00530287	0.0444972	0.476112	-1.07063
113532	NA	NA	TG(20:3(5Z,8Z,11Z)/22:1(13Z)/20:2n6);TG(22:1(13Z)/18:2(9Z,12Z)/20:3n6);TG(24:1(15Z)/18:3(6Z,9Z,12Z)/18:2(9Z,12Z));TG(22:0/20:4(5Z,8Z,11Z,14Z)/18:2(9Z,12Z));TG(24:1(15Z)/18:2(9Z,12Z)/18:3(6Z,9Z,12Z));TG(20:2n6/24:1(15Z)/18:3(9Z,12Z,15Z));TG(24:0/18:4(6Z,9Z,12Z,15Z)/18:2(9Z,12Z));TG(15:0/22:6(4Z,7Z,10Z,13Z,16Z,19Z)/24:0);TG(15:0/24:1(15Z)/22:5(7Z,10Z,13Z,16Z,19Z));TG(15:0/24:0/22:6(4Z,7Z,10Z,13Z,16…	-8.69502506471541;-8.69502506471541;-8.69502506471541;-8.69502506471541;-8.69502506471541;-8.69502506471541;-8.69502506471541;-8.69502506471541;-8.69502506471541;-8.69502506471541;-8.69502506471541;-8.69502506471541;-8.69502506471541;-8.69502506471541;-8.	MS1 mz matched	1012.52	147.822	851.03	1786.72	1.13905	0.00684909	0.0501386	0.476309	-1.07003
67943	NA	NA	Gadoteridol;dTDP-D-desosamine;dTDP-3-dimethylamino-3,4,6-trideoxy-D-glucose;dTDP-alpha-D-desosamine;dTDP-3-dimethylamino-3,4,6-trideoxy-alpha-D-glucose;dTDP-3-dimethylamino-3,4,6-trideoxy-alpha-D-glucopyranose;dTDP-L-megosamine;dTDP-D-angolosamine;dTDP-beta-L-rhodosamine;dTDP-L-rhodosamine;dTDP-beta-L-evernosamine;dTDP-3-amino-2,3,6-trideoxy-3-C-methyl-4-O-methyl-beta-L-arabino-hexopyranose	-7.59468688764328;-17.3869124566998;-17.3869124566998;-17.3869124566998;-17.3869124566998;-17.3869124566998	MS1 mz matched	558.123	472.275	3210.51	6740.33	1.09934	0.0100507	0.0595946	0.476313	-1.07002
18525	NA	NA	Tolmetin;Tolmetin;Ismine	3.13723728917795;3.11156678266217;3.11156678266217	MS1 mz matched	256.096	369.183	722113	1.516e+06	1.15203	0.0108413	0.0610486	0.476327	-1.06998
14214	NA	NA	Flonicamid	3.60667	MS1 mz matched	228.16	275.723	1510.34	3170.75	1.09841	0.0130066	0.0665709	0.476333	-1.06996
65401	NA	NA	Dimethylaminoethyl reserpilite dihydrochloride;Paratensiol	-3.22905	MS1 mz matched	540.209	301.158	2096.41	4394.21	1.19451	0.0381581	0.127125	0.477086	-1.06768
80174	NA	NA	Ustiloxin B;DPDPE;2,5-Pen-enkephalin;Enkephalin, penicillamine(2,5)-	-17.9662622482693;-14.1035176497611	MS1 mz matched	644.219	380.016	2323.81	4866.36	1.17097	0.00148292	0.0254053	0.477527	-1.06635
80877	NA	NA	23-trans-p-Coumaroyloxytormentic acid;3-trans-Caffeoyltormentic acid;	3.27699787239415;3.27699787239415;	MS1 mz matched	649.372	122.563	2313.97	4842.12	1.16817	0.0101491	0.0596848	0.477883	-1.06527
105664	NA	NA	PC(22:4(7Z,10Z,13Z,16Z)/22:5(4Z,7Z,10Z,13Z,16Z));PC(22:5(4Z,7Z,10Z,13Z,16Z)/22:4(7Z,10Z,13Z,16Z));PC(22:5(7Z,10Z,13Z,16Z,19Z)/22:4(7Z,10Z,13Z,16Z));PC(22:4(7Z,10Z,13Z,16Z)/22:5(7Z,10Z,13Z,16Z,19Z));	-1.01785210799747;-1.01785210799747;-1.01785210799747;-1.01785210799747;	MS1 mz matched	883.209	479.69	1981.66	4145.61	1.08825	0.034301	0.118437	0.478015	-1.06487
12746	NA	NA	Oxamyl	-3.91842	MS1 mz matched	218.067	362.664	226238	473232	1.06208	0.00834933	0.0549671	0.47807	-1.06471
26076	NA	NA	Citrusinine I;Citpressine I;	-3.39627002521853;-3.39627002521853;	MS1 mz matched	300.084	369.189	30755.9	64232.8	1.15168	0.00895297	0.0568519	0.478819	-1.06245
8210	NA	NA	Ethionamide sulphoxide;	-7.18698190656987;	MS1 mz matched	181.05	180.12	20678.6	43152.2	1.03576	0.0492842	0.148364	0.479202	-1.06129
30063	NA	NA	Uridine 2-phosphate ;3-UMP;Uridine 5-monophosphate;Pseudouridine 5-phosphate;UMP;Uridylic acid;Uridine monophosphate;Uridine 5-monophosphate;5Uridylic acid;Pseudouridine 5-phosphate;3-UMP;Uridine 3-monophosphate;Uridine 3-phosphate;Uridine 2-phosphate	-5.76016482424036;-5.76016482424036;-5.76016482424036;-5.76016482424036;-5.86354783539309;-5.86354783539309;-5.86354783539309;-5.86354783539309	MS1 mz matched	323.026	65.304	73856.2	153701	1.10254	0.00304089	0.0340946	0.480519	-1.05734
48176	NA	NA	Quercetin 7-xyloside;Quercetin 3-arabinoside;Avicularin;6-Hydroxyluteolin 6-xyloside;Fukinolic acid;Chlorohyssopifolin A	7.19582717101739;7.19582717101739;7.19582717101739;7.19582717101739;7.19582717101739;-4.29634506587076	MS1 mz matched	433.088	329.385	4229.07	8793.41	1.0971	0.0140462	0.0695183	0.480936	-1.05608
65431	NA	NA	Psychosine sulfate;Psychosine sulfate	-15.8938224261237;-15.9540477313064	MS1 mz matched	540.283	162.315	19904.9	41380.2	1.14873	0.0099127	0.059428	0.481024	-1.05582
34289	NA	NA	N-(1-Deoxy-1-fructosyl)phenylalanine;	-2.45161123167569;	MS1 mz matched	348.103	451.27	6860.48	14258.4	1.08134	0.0061182	0.0477995	0.481155	-1.05543
6281	bata-Hydroxypyruvic acid	0.9999	NA	NA	MS2 reverse	163.024	295.384	26368.6	54793.4	1.05513	0.0313115	0.111745	0.481236	-1.05518
105982	NA	NA	PGP(18:1(11Z)/16:0);PGP(18:0/16:1(9Z));PGP(16:1(9Z)/18:0);PGP(18:1(9Z)/16:0);PGP(16:0/18:1(11Z));PGP(16:0/18:1(9Z));1-Hexadecanoyl-2-(9Z-octadecenoyl)-sn-glycero-3-phospho-sn-glycerol 3-phosphate	11.146037152561;11.146037152561;11.146037152561;11.146037152561;11.146037152561;11.146037152561;11.104515458046	MS1 mz matched	887.509	169.08	1299.76	2697.79	1.09844	0.00336472	0.0358838	0.481786	-1.05354
50235	NA	NA	Se-Adenosylselenomethionine;Stylisterol B;Di-n-decyl phthalate;Didecyl phthalate;Didecyl 1,2-Benzenedicarboxylate;Diisodecyl phthalate;3-Dehydroteasterone	-12.6555988708042;-11.7594316077675;-11.7594316077675;-11.7594316077675;-11.7594316077675	MS1 mz matched	445.334	32.8505	5190.1	10762.7	1.06554	0.00867678	0.0558894	0.482229	-1.05221
52418	NA	NA	2,3-Secoporrigenin;Lucidenic acid N;Hydrocortisone caproate;[2-(11,17-Dihydroxy-10,13-dimethyl-3-oxo-1,2,6,7,8,9,10,11,12,13,14,15,16,17-tetradecahydrocyclopenta[a]phenthren-17-yl)-2-oxo-ethyl]hexanoate	13.1925505426473;13.1925505426473;13.1686518605399	MS1 mz matched	459.289	43.878	12495.6	25881	1.16316	0.00626851	0.0483263	0.48281	-1.05047
108193	NA	NA	TG(24:0/15:0/o-18:0);TG(15:0/24:0/o-18:0);TG(15:0/o-18:0/24:0);	5.46317057678825;5.46317057678825;5.46317057678825;	MS1 mz matched	918.581	176.95	2363.62	4890.23	1.14247	0.0028873	0.0329006	0.483335	-1.0489
78399	NA	NA	7,8-Dehydroastaxanthianthin;Glycosyl-4,4-diaponeurosporenoate	-3.21364987326994;22.3771724576243	MS1 mz matched	631.31	206.881	1932.9	3994.39	1.09261	0.00400339	0.0398274	0.483903	-1.04721
33944	NA	NA	Cycloguanil hydrochloride;1-(4-Chlorophenyl)-1,6-dihydro-6,6-dimethyl-1,3,5-triazine-2,4-diamine monohydrochloride	-12.1921	MS1 mz matched	346.089	368.905	130797	270141	1.04014	0.0139151	0.0692108	0.484182	-1.04638
15878	NA	NA	O-Phosphohomoserine;O-Phosphothreonine;Iminoerythrose 4-phosphate;gamma-Glutamyl-beta-aminopropiononitrile;gamma-Glutamyl-3-aminopropiononitrile	-20.5927600877854;-20.5927600877854;-20.5927600877854;-3.51589712884214	MS1 mz matched	239.114	412.603	13559.6	27958.3	1.0575	0.0173235	0.0781297	0.484996	-1.04396
75726	NA	NA	Ferroxamine;Ferrioxamine;Desferal-iron(III)	6.84859	MS1 mz matched	612.26	376.946	1217.06	2509.09	1.10243	0.0195874	0.0838199	0.48506	-1.04376
37708	Lansoprazole	0.9999	NA	NA	MS2 reverse	369.07	215.289	4828.65	9948.12	1.14563	0.000527204	0.0163301	0.485383	-1.0428
58757	NA	NA	PSF-A;Enhydrin;Glaucolide A;Diffutin;1-(2-Hydroxy-3,4,5,6-tetramethoxyphenyl)-3-(2,3,4,6-tetramethoxyphenyl)-2-propen-1-one	12.3939972972022;12.4954703919079;12.4954703919079;12.4954703919079;12.4954703919079	MS1 mz matched	499.146	330.512	8682.33	17879.2	1.07475	0.033513	0.116857	0.485611	-1.04213
14041	NA	NA	L-2-Aminoethyl seryl phosphate;Traumatic acid;(2E)-Dodecenedioic acid;Dodec-2-enedioic acid	-3.540365292742;14.4312914828872	MS1 mz matched	227.139	229.786	21456	44097	1.1	0.00205981	0.0280552	0.486564	-1.0393
25709	NA	NA	Fenbendazole;D-4-Phosphopantothete;(R)-4-Phosphopantothete	3.85391054397577;-10.0308616175296	MS1 mz matched	298.069	428.163	361785	740856	1.11204	0.0153509	0.072549	0.488333	-1.03406
44028	NA	NA	Wybutoxine;Ginkgolide A;Nodakenin	1.6112144169499;-4.88898471609985;-4.88898471609985	MS1 mz matched	407.14	406.337	7726.82	15811.2	1.09577	0.00410156	0.0400735	0.488693	-1.033
66447	NA	NA	Tamoxifen-N-glucuronide;Archangelolide	-4.37471068593972;0.600260349804964	MS1 mz matched	547.262	221.856	5671.02	11602.7	1.10326	0.0290567	0.107044	0.488766	-1.03278
25392	NA	NA	(+)-Erythraline;(閸?-Clausenamide;(閸?-Aegeline;Lansamide 3;Oripavine;Codeinone;(5alpha)-7,8-Didehydro-4,5-epoxy-3-methoxy-17-methylmorphin-6-one;Neopinone;Oripavine;(-)-Apoglaziovine;Glaziovine;3-Hydroxyestra-1,3,5(10),7-tetraene-16,17-dione 16-oxime;Tuduranine	-7.98017090408481;-7.98017090408481;-7.98017090408481;-7.98017090408481;-7.98017090408481;-8.00204619765972;-8.00204619765972;-8.00204619765972;-8.00204619765972;-8.00204619765972;-8.00204619765972;-8.00204619765972	MS1 mz matched	296.134	286.312	64149.1	131216	1.0777	0.0111152	0.0614826	0.488884	-1.03244
55053	NA	NA	Loperamide;Cefotaxime sodium	-8.38507624134576;-10.2716990166222	MS1 mz matched	476.024	391.534	9354.71	19106.4	1.10088	0.0103673	0.0603724	0.489611	-1.03029
49078	Sphingosine-1-phosphate	0.9619	NA	NA	MS2 reverse	438.259	187.239	2006.77	4098.27	1.19258	0.0355111	0.121338	0.489662	-1.03014
39438	NA	NA	4-Methoxybenzyl O-(2-sulfoglucoside);Diphyllin;Tetracenomycin F1 methylester	7.25904169650037;-24.0032876459164;-24.0032876459164	MS1 mz matched	379.08	36.489	5703.08	11632.1	1.13918	0.00672352	0.0501027	0.49029	-1.02829
46391	NA	NA	Flurazepam;	1.63166154560988;	MS1 mz matched	422.126	405.373	16243.2	32984.5	1.12149	0.0105683	0.0607742	0.492448	-1.02196
55645	NA	NA	3,4-Dihydro-3-hydroxy-4-S-glutathionyl bromobenzene;2,3-Dihydro-2-S-glutathionyl-3-hydroxy bromobenzene;Brassinolide;24-epi-Brassinolide;26-Hydroxycastasterone	18.7370792223648;18.7370792223648;-10.6173665558932;-10.6173665558932;-10.6173665558932	MS1 mz matched	479.334	168.031	5513.6	11183.9	1.02021	0.0298895	0.108773	0.492993	-1.02036
22048	NA	NA	Triacetin;(E,E)-4,8,12-Trimethyltrideca-1,3,7,11-tetraene;TMTT	-8.70745206665064;-6.87431686472926	MS1 mz matched	277.217	43.933	2.83192e+06	5.74274e+06	1.08715	0.00250946	0.030318	0.493131	-1.01996
111518	NA	NA	TG(22:5(4Z,7Z,10Z,13Z,16Z)/22:4(7Z,10Z,13Z,16Z)/o-18:0);TG(22:5(7Z,10Z,13Z,16Z,19Z)/22:4(7Z,10Z,13Z,16Z)/o-18:0);TG(22:4(7Z,10Z,13Z,16Z)/o-18:0/22:5(4Z,7Z,10Z,13Z,16Z));TG(22:4(7Z,10Z,13Z,16Z)/22:5(7Z,10Z,13Z,16Z,19Z)/o-18:0);TG(22:4(7Z,10Z,13Z,16Z)/22:5(4Z,7Z,10Z,13Z,16Z)/o-18:0);TG(22:4(7Z,10Z,13Z,16Z)/o-18:0/22:5(7Z,10Z,13Z,16Z,19Z));	-7.24943104742311;-7.24943104742311;-7.24943104742311;-7.24943104742311;-7.24943104742311;-7.24943104742311;	MS1 mz matched	970.559	117.454	4019.06	8147.56	1.10112	0.0196702	0.0838857	0.493284	-1.01951
38973	NA	NA	Polixetonium chloride;Levofuraltadone;5-(Morpholinomethyl)-3-[(5-nitrofurfurylidene)amino]-2- oxazolidinone	8.04676523249348;3.08540080891913	MS1 mz matched	376.099	565.516	66194.3	134081	1.09737	0.0073498	0.0515845	0.493689	-1.01832
8811	NA	NA	Amantadine;Amantadine	-7.27489993222537;-7.27820818459716	MS1 mz matched	186.113	322.053	4302.57	8704.31	1.1377	0.0403123	0.131548	0.494303	-1.01653
27341	NA	NA	(S)-5-Diphosphomevalonic acid;(R)-Mevalonic acid-5-pyrophosphate;Citrus Red No.2;Citrus Red 2	13.3066378377622;13.3066378377622;15.903096267815	MS1 mz matched	307.113	381.1	366743	741477	1.08371	0.0285093	0.105961	0.494611	-1.01563
79449	NA	NA	Sorafenib beta-D-Glucuronide;	1.9143333762472;	MS1 mz matched	639.12	442.461	4445.81	8981.91	1.06627	0.00706522	0.0509646	0.494973	-1.01458
37354	NA	NA	Spiro[benzofuran-2(3H),1-[2]cyclohexene]-7-chloro-4,6-dimethoxy-6-methyl-2-(methylthio)-3,4-dione	-21.0078	MS1 mz matched	367.041	359.383	15793.2	31821.8	1.03794	0.0110292	0.0613505	0.496302	-1.01071
78307	NA	NA	Vescalin;	4.68290471642246;	MS1 mz matched	631.068	209.728	3190.77	6419.54	1.12431	0.00702389	0.0509646	0.497041	-1.00856
104614	NA	NA	PE(24:1(15Z)/20:5(5Z,8Z,11Z,14Z,17Z));PE(22:1(13Z)/22:5(4Z,7Z,10Z,13Z,16Z));PE(22:6(4Z,7Z,10Z,13Z,16Z,19Z)/22:0);PE(22:4(7Z,10Z,13Z,16Z)/22:2(13Z,16Z));PE(22:1(13Z)/22:5(7Z,10Z,13Z,16Z,19Z));PE(20:5(5Z,8Z,11Z,14Z,17Z)/24:1(15Z));PE(22:5(4Z,7Z,10Z,13Z,16Z)/22:1(13Z));PE(22:2(13Z,16Z)/22:4(7Z,10Z,13Z,16Z));PE(22:5(7Z,10Z,13Z,16Z,19Z)/22:1(13Z));PE(22:0/22:6(4Z,7Z,10Z,13Z,16Z,19Z));Sennoside C;Senno…	22.6366297453276;22.6366297453276;22.6366297453276;22.6366297453276;22.6366297453276;22.6366297453276;22.6366297453276;22.6366297453276;22.6366297453276;22.6366297453276;-16.9767997883833;-16.9767997883833	MS1 mz matched	869.178	208.473	1969.49	3951.25	1.08068	0.0281793	0.105331	0.498447	-1.00449
12078	NA	NA	alpha-Carboxy-delta-decalactone;2-Carboxy-5,7-dimethyl-4-octanolide;5-Hexyltetrahydro-2-oxo-3-furancarboxylic acid;Methyl 2-diazoacetamidohexote;Methyl 2-diazoacetamidohexanoate	16.6537059667972;16.6537059667972;16.6537059667972;22.767692014534;22.767692014534	MS1 mz matched	213.124	249.824	6656.98	13350.3	1.00298	0.0298506	0.108773	0.498639	-1.00393
34750	Glucuronolactone	0.7193	NA	NA	MS2 reverse	351.054	334.702	6838.71	13710.9	1.09858	0.032273	0.113902	0.49878	-1.00352
89004	NA	NA	(2S)-Deoxymyxol 2-alpha-L-fucoside	-6.85808	MS1 mz matched	713.466	43.079	10286.2	20613.4	1.01578	0.0125587	0.0654298	0.499004	-1.00288
93085	NA	NA	UDP-N-acetylmuramoyl-L-alanine;UDP-N-acetyl-alpha-D-muramoyl-L-alanine	6.49972	MS1 mz matched	749.145	378.415	3485.89	6985.69	1.06617	0.0122184	0.0646843	0.499005	-1.00287
42384	NA	NA	5-(3,4-Dihydroxyphenyl)-gamma-valerolactone-4-O-methyl-3-O-glucuronide;5-(3,5-Dihydroxyphenyl)-gamma-valerolactone-O-glucuronide-O-methyl;Taraxacoside;5-(3,4-dihydroxyphenyl)-gamma-valerolactone-3-O-glucuronide;Picraquassioside A;5-(3,4-Dihydroxyphenyl)-gamma-valerolactone-3-O-methyl-4-O-glucuronide;Caulerpin	-0.745752619453677;-0.745752619453677;-0.745752619453677;-0.745752619453677;-0.745752619453677;-0.745752619453677;-14.3170503260573	MS1 mz matched	397.116	282.803	1.20608e+06	2.41572e+06	1.09112	0.0138275	0.0690538	0.499264	-1.00213
118304	NA	NA	Thiocoraline	-18.0058	MS1 mz matched	1155.22	426.547	1365.88	2735.6	1.0532	0.027123	0.102942	0.499298	-1.00203
44050	Enalaprilat	0.9998	NA	NA	MS2 reverse	407.188	300.394	2207.89	4415.46	1.10208	0.0151976	0.0721008	0.500037	-0.999893
112947	NA	NA	trans,cis-Hexadeca-2,9-dienoyl-CoA;(10E,12Z)-Hexadeca-10,12-dienoyl-CoA;(9Z,12Z)-Hexadeca-9,12-dienoyl-CoA	19.8409374603929;19.8149710540656;19.8149710540656	MS1 mz matched	1000.33	369.041	851.672	1699.61	1.02636	0.0117297	0.0631562	0.501097	-0.996839
69258	NA	NA	Delphinidin 3-(6-malonyl-glucoside);11-O-Demethylpradimicinone II;Bemicin C	11.4404966907142;6.53231390527459	MS1 mz matched	567.129	426.103	282562	562246	1.03694	0.0216506	0.0890052	0.502559	-0.992635
86615	NA	NA	N-(2R-Hydroxyhexacosanoyl)-2S-amino-1,3S,4R-octadecanetriol;	-21.3428829628417;	MS1 mz matched	693.151	423.383	17214.3	34188.8	1.07137	0.0228827	0.0924457	0.503508	-0.989914
15902	NA	NA	Thiazafluron	-22.5731	MS1 mz matched	239.201	45.175	316973	628342	1.12763	0.000355603	0.0147836	0.504459	-0.98719
35917	NA	NA	Sinigrin;Sinigrin;2-Propenyl glucosinolate	-0.384921255662353;-0.461515536719126	MS1 mz matched	358.034	428.126	23202.6	45928.6	1.07841	0.0199731	0.0845898	0.505189	-0.985105
12017	NA	NA	Carmustine;Monolinuron	5.65615510395446;1.45152391323745	MS1 mz matched	213.051	67.312	57622.1	113884	1.02755	0.0426155	0.136359	0.505972	-0.98287
32395	NA	NA	3-O-p-Coumaroylquinic acid;Hydrojuglone glucoside;alpha-Hydrojuglone 4-O-b-D-glucoside;Sodium caffeine benzoate	-19.4838708504186;-19.4838708504186;-19.4838708504186;-16.3262783013156	MS1 mz matched	337.094	304.449	52270.8	103072	1.09837	0.0251874	0.0987088	0.507129	-0.979574
17623	NA	NA	Sulfacetamide;Clofibric acid;Mecoprop-P;(R)-2-(4-Chloro-o-tolyloxy)propionic acid;(R)-2-(4-Chloro-2-methylphenoxy)propanoate;(R)-Mecoprop;Mecoprop;(S)-2-(4-Chloro-2-methylphenoxy)propanoate;(S)-Mecoprop	-0.994668256284096;6.07363960978413;6.07363960978413;6.07363960978413;6.07363960978413	MS1 mz matched	250.985	236.922	3632.61	7118.96	1.12941	0.00503187	0.0432827	0.510272	-0.970661
549	NA	NA	N-Nitroso-pyrrolidine;Gyromitrin;Gyromitrin;Acetaldehyde methylformylhydrazone;N-Nitrosopyrrolidine	3.36885528898494;3.36885528898494;2.99809021648958;2.99809021648958	MS1 mz matched	81.0456	304.796	16647	32619	1.02322	0.00976188	0.0593898	0.510347	-0.970451
24888	NA	NA	13-HOTE;Squamostanal A;15,16-Epoxy-9,12-octadecadienoic acid;(2E,4Z,8E)-Colneleic acid;Sterebin D;17-Hydroxylinolenic acid;13-OxoODE;9-HOTE;(9S,10E,12Z,15Z)-9-Hydroxy-10,12,15-octadecatrienoic acid;15(16)-EpODE;12,13-Epoxy-9,15-octadecadienoic acid;9(10)-EpODE;A-12(13)-EpODE;3,4-Dimethyl-5-pentyl-2-furanheptanoic acid;(9Z,12Z,14E)-16-Hydroxy-9,12,14-octadecatrienoic acid;10-Oxo-11-octadecen-13-ol…	1.71708540375253;1.71708540375253;1.71708540375253;1.71708540375253;1.71708540375253;1.71708540375253;1.71708540375253;1.71708540375253;1.71708540375253;1.71708540375253;1.71708540375253;1.71708540375253;1.71708540375253;1.71708540375253;1.71708540375253;1.71708540375253;1.71708540375253;1.71708540375253;1.69941149395271;1.69941149395271;1.69941149395271;1.69941149395271;1.69941149395271;1.699411…	MS1 mz matched	293.211	46.4665	189153	370615	1.08428	0.00587069	0.0468705	0.510375	-0.970371
39087	NA	NA	Chlorflavonin	2.10845	MS1 mz matched	377.051	166.891	55442.4	108578	1.08929	0.00712381	0.051056	0.510624	-0.969668
91935	NA	NA	Glabrin D;CE-108	18.8126368314365;-13.3896347184604	MS1 mz matched	738.353	174.471	2738.96	5353.14	1.14414	0.00532038	0.0445054	0.511654	-0.96676
54786	NA	NA	N6-(delta2-Isopentenyl)-adenosine 5-monophosphate;N6-(Dimethylallyl)adenosine 5-phosphate;Isopentenyl-AMP	3.13158	MS1 mz matched	474.145	383.934	56812	110886	1.03877	0.0164187	0.0755585	0.512347	-0.964806
44383	NA	NA	Glyceryl lactooleate;Sorbitan oleate;Diethylstilbestrol diphosphate;Fosfestrol;Diethylstilbestrol bisphosphate	-6.51181463452333;-6.51181463452333;2.33475753537474	MS1 mz matched	409.293	110.737	3168.88	6183.47	1.0007	0.0308876	0.110997	0.512476	-0.964443
49247	NA	NA	[6]-Gingerdiol 3,5-diacetate;4,4-Difluoro-17beta-hydroxyandrost-5-en-3-one propiote	-10.2277658652825;-0.789024563075116	MS1 mz matched	439.224	43.878	24592.2	47980.3	1.1143	0.000122628	0.00928588	0.512548	-0.96424
27587	NA	NA	Ribose 1,5-bisphosphate;D-Ribose 5-diphosphate;D-Ribose 1,5-bisphosphate;Ribose 1,5-bisphosphate;alpha-D-Ribose 1,5-bisphosphate;D-Ribulose 1,5-bisphosphate;D-Ribose 2,5-bisphosphate	16.255922471194;16.2052741175651;16.2052741175651;16.2052741175651;16.2052741175651	MS1 mz matched	308.991	281.101	3763.42	7328.73	1.13452	0.000352264	0.0147836	0.513516	-0.961519
49512	NA	NA	(-)-Epicatechin 3-O-gallate;7-Galloylcatechin;3-Galloylcatechin;(-)-Catechin 3-O-gallate;	24.0729265014547;24.0729265014547;24.0729265014547;24.0729265014547;	MS1 mz matched	441.101	31.786	3020.78	5869.61	1.03792	0.0172927	0.0780902	0.514647	-0.958345
61374	NA	NA	Candoxatril;Taurocholate;Taurocholic acid;Cholyltaurine;Taurohyocholate;N-(3alpha,6alpha,7alpha-Trihydroxy-5beta-cholan-24-oyl)taurine	-13.3890095386804;-19.9818859880361;-19.9818859880361	MS1 mz matched	514.281	1.818	2735.27	5312.88	1.06717	0.0318445	0.113037	0.514839	-0.957808
51445	NA	NA	Methyl cellulose;Ethyl cellulose;Rhodojaponin IV	13.3492892511916;13.3492892511916;-20.3059195385339	MS1 mz matched	453.247	174.069	11905.4	23026.4	1.06241	0.0226024	0.0915908	0.517033	-0.951673
21463	NA	NA	4-Ketoifosfamide;4-Ketocyclophosphamide;3-beta-D-Glucopyranuronosyloxy-5-methylisoxazole;C20911;Tabtoxin biosynthesis intermediate 1	-3.6354514686613;-3.6354514686613;14.1785132992177;14.1785132992177	MS1 mz matched	274.056	356.623	68569.4	132558	1.01021	0.0152848	0.0723712	0.51728	-0.950984
70350	NA	NA	Aprepitant;	21.1441531645137;	MS1 mz matched	574.457	30.522	3580.66	6921.93	1.01588	0.0390289	0.128894	0.517293	-0.950947
86632	NA	NA	Glucoliquiritin apioside;	19.0046224027962;	MS1 mz matched	693.209	403.153	2625.87	5074.68	1.00711	0.0277455	0.104513	0.517445	-0.950523
81376	NA	NA	6-Sialyllactosamine;3-Sialyllactosamine;	5.35803867634892;5.35803867634892;	MS1 mz matched	653.207	370.601	4694.96	9066.9	1.02691	0.0381322	0.127124	0.517813	-0.949497
44325	NA	NA	(5a,6a,8a,11a)-8-Hydroxy-2-oxo-1(10),3-guaiadien-12,6-olide-15-al 8-(4-hydroxyphenylacetate);Lactupicrin;(-)-cis-Rotenolone;Lactupicrin;12a-Hydroxyrotenone;Sumatrol;Tephrosin;Toxicarol;alpha-Toxicarol	-15.6806311249233;-15.6806311249233;-15.6806311249233;-15.7949814768571;-15.7949814768571;-15.7949814768571;-15.7949814768571;-15.7949814768571	MS1 mz matched	409.13	237.009	5347.38	10324.1	1.10759	0.0300557	0.10892	0.517953	-0.949106
27493	NA	NA	DHAP(6:0);Portulacaxanthin III	-4.43688112344018;1.86518794561924	MS1 mz matched	308.099	285.692	1.65812e+06	3.19938e+06	1.06293	0.011193	0.0617765	0.518264	-0.948241
7576	Levulinic acid	0.8717	NA	NA	MS2 reverse	175.06	357.274	7235.98	13952.9	1.00802	0.00981865	0.059428	0.518599	-0.947309
2792	NA	NA	Foscarnet;2-Hydroxyethylphosphote;(2-Hydroxyethyl)-phosphonic acid	21.4276701058619;-1.58719829349708	MS1 mz matched	125	369.183	12080.6	23264.3	1.07358	0.0171996	0.0778557	0.519276	-0.945427
104311	NA	NA	Procyanidin C1;Robinetinidol-(4alpha->8)-catechin-(6->4alpha)-robinetinidol;Cinmtannin A1;Proanthocyanidin C1;Procyanidin C1;Arecatannin B1;Arecatannin A1;Arecatannin C1	0.214267783618435;0.230892012110151;0.230892012110151;0.230892012110151;0.230892012110151;0.230892012110151	MS1 mz matched	865.203	427.413	1577.07	3032.92	1.04284	0.00509099	0.0434584	0.519983	-0.943462
96656	NA	NA	Neosurugatoxin	18.5156	MS1 mz matched	782.13	375.48	2326.69	4470.2	1.06558	0.0066882	0.0499746	0.520488	-0.942063
7508	NA	NA	2,6-Dichloro-p-benzoquinone;2,6-Dichloro-1,4-benzoquinone;2,5-Dichloro-p-benzoquinone;2,5-Dichloro-1,4-benzoquinone	15.5015936961344;15.5015936961344	MS1 mz matched	174.946	463.481	46751.2	89821.1	1.00798	0.0306308	0.110235	0.520492	-0.942051
47888	NA	NA	S-Furanopetasitin;Aspulvinone H	-4.22099137872164;3.51809848229268	MS1 mz matched	431.195	201.393	2773.22	5313.92	1.06237	0.0143143	0.0702121	0.521878	-0.938216
31154	NA	NA	2,3-Di-O-methylellagic acid;2,8-Di-O-methylellagic acid;Blighinone;9,12,13-TriHOME;9(S),12(S),13(S)-Trihydroxy-10(E)-octadecenoic acid;(10E)-(9S,12S,13S)-9,12,13-Trihydroxyoctadec-10-enoic acid;9,10,13-TriHOME;9,10,13-Trihydroxyoctadec-11-enoic acid;(11E)-9,10,13-Trihydroxyoctadec-11-enoic acid;9,10-Dihydroxy-12,13-epoxyoctadecanoate;9,10-Dihydroxy-12,13-epoxyoctadecanoic acid	6.50727427882888;6.50727427882888;6.50727427882888;22.2534721655464;22.2534721655464;22.2534721655464	MS1 mz matched	329.248	41.535	6.10092e+06	1.16845e+07	1.08623	0.000341785	0.0147836	0.52214	-0.937492
26088	NA	NA	Carboxybupranolol, 4-chloro-3-[3-(1,1-dimethylethylamino)-2-hydroxy-propyloxy]benzoic acid;Flutriafol	-9.78353003113844;8.10321528155077	MS1 mz matched	300.105	261.575	6372.97	12203.8	1.08708	0.0072789	0.051429	0.522214	-0.937288
105355	NA	NA	PE(22:5(4Z,7Z,10Z,13Z,16Z)/20:1(11Z));PE(20:1(11Z)/22:5(7Z,10Z,13Z,16Z,19Z));PE(20:5(5Z,8Z,11Z,14Z,17Z)/22:1(13Z));PE(20:1(11Z)/22:5(4Z,7Z,10Z,13Z,16Z));PE(22:6(4Z,7Z,10Z,13Z,16Z,19Z)/20:0);PE(22:4(7Z,10Z,13Z,16Z)/20:2(11Z,14Z));PE(22:5(7Z,10Z,13Z,16Z,19Z)/20:1(11Z));PE(20:4(8Z,11Z,14Z,17Z)/22:2(13Z,16Z));PE(22:2(13Z,16Z)/20:4(5Z,8Z,11Z,14Z));PE(20:0/22:6(4Z,7Z,10Z,13Z,16Z,19Z));PE(20:4(5Z,8Z,11Z…	2.67808618828491;2.67808618828491;2.67808618828491;2.67808618828491;2.67808618828491;2.67808618828491;2.67808618828491;2.67808618828491;2.67808618828491;2.67808618828491;2.67808618828491;2.67808618828491;2.67808618828491;2.67808618828491;	MS1 mz matched	878.588	116.197	17238.5	32985.8	1.07106	0.0352092	0.120473	0.522605	-0.936208
108494	NA	NA	S-2-(Indol-3-yl)acetyl-CoA	1.06582	MS1 mz matched	923.169	209.074	2005.3	3832.87	1.05501	0.0391794	0.129132	0.523186	-0.934605
63197	NA	NA	3-Carboxy-1-hydroxypropylthiamine diphosphate;3-Carboxy-1-hydroxypropyl-ThPP;Succite semialdehyde-thiamin diphosphate	12.0251956865513;11.9527195947197	MS1 mz matched	526.073	411.351	4858.04	9269.96	1.10105	0.00130301	0.0241694	0.524062	-0.932189
51561	NA	NA	Hexamethylquercetagetin;3,3,4,5,7,8-Hexamethoxyflavone;Chrysaloin;Nobiletin;3,3,4,5,6,8-Hexamethoxyflavone;Flavanone 7-O-beta-D-glucoside;Flavanone 7-O-glucoside;(3R,4R)-3-Epoxyangeloyloxy-4-acetoxy-3,4-dihydroseselin;Nobiletin;Hexamethoxyflavone;5,6,7,8,3,4-Hexamethoxyflavone;2-(2,5-Dimethoxyphenyl)-5,6,7,8-tetramethoxy-4H-1-benzopyran-4-one;2-(3,5-Dimethoxyphenyl)-5,6,7,8-tetramethoxy-4H-1-benz…	11.270692209126;11.270692209126;11.270692209126;11.270692209126;11.270692209126;11.1903693195069;11.1903693195069;11.1903693195069;11.1903693195069;11.1903693195069	MS1 mz matched	454.135	275.813	11558.4	21980.4	1.00319	0.0102022	0.0598547	0.525849	-0.92728
115228	NA	NA	Arachidonyl-CoA;Eicosatetranoyl coenzyme A;Arachidonyl-CoA;Arachidonoyl-CoA;(5Z,8Z,11Z,14Z)-Icosatetraenoyl-CoA;(8Z,11Z,14Z,17Z)-Icosatetraenoyl-CoA;(8Z,11Z,14Z,17Z)-Icosa-8,11,14,17-tetraenoyl-CoA;(5Z,11Z,14Z,17Z)-Icosa-5,11,14,17-tetraenoyl-CoA	-4.62716449311027;-4.62716449311027;-4.65184765230671;-4.65184765230671;-4.65184765230671	MS1 mz matched	1052.33	320.781	1148.1	2182.27	1.00852	0.0368148	0.124244	0.526104	-0.926579
108028	NA	NA	Chlorophyll d;	23.0000946188856;	MS1 mz matched	916.519	141.528	522.222	986.77	1.0105	0.0472496	0.145421	0.529224	-0.91805
87875	NA	NA	Sudachiin C;Sudachiin B;6-O-Malonylnaringin;7-(4-Carboxy-3-hydroxy-3-methylbutanoyl)sudachitin 4-glucoside;Glycogen;Stachyose;Cellotetraose;Maltotetraose;Isolychnose;3F-alpha-D-Galactosylraffinose;1,3-alpha-D-Mannosyl-1,2-alpha-D-mannosyl-1,2-alpha-D-mannosyl-D-mannose;Lychnose;1F-alpha-D-Galactosylraffinose;Sesamose;alpha-D-Galactosyl-(1-6)-alpha-D-galactosyl-(1-6)-beta-D-fructosyl-(2-1)-alpha-D…	18.3023573436365;18.3023573436365;18.3023573436365;18.3023573436365;22.9530630861354;22.9530630861354;22.9530630861354;22.9530630861354;22.9530630861354;22.9530630861354;22.9530630861354;22.9530630861354	MS1 mz matched	703.547	46.531	1349.03	2544.92	1.12864	0.0347467	0.119471	0.530089	-0.915693
108496	NA	NA	S-2-(Indol-3-yl)acetyl-CoA	18.1108	MS1 mz matched	923.185	208.801	2001.79	3775.75	1.04645	0.0475857	0.145831	0.530171	-0.915471
3117	Mesaconic acid	0.9862	NA	NA	MS2 forward	129.019	477.712	84352.2	158986	1.0504	0.00261003	0.0309208	0.530563	-0.914404
26488	NA	NA	Valyl-Tryptophan;Tryptophyl-Valine;N(6)-[(Indol-3-yl)acetyl]-L-lysine;N6-[(Indol-3-yl)acetyl]-L-lysine	3.841557471154;3.841557471154;3.81384906837571	MS1 mz matched	302.159	320.245	5420.58	10206.2	1.02834	0.0243941	0.097065	0.531105	-0.912931
77364	NA	NA	Peonidin 3-sophoroside;Petunidin 3-rhamnoside 5-glucoside;4-O-Methyldelphinidin 3-O-rutinoside;Petunidin 3-rutinoside;	6.62628492043494;6.62628492043494;6.62628492043494;6.62628492043494;	MS1 mz matched	624.181	379.831	12344.1	23234.3	1.06995	0.039967	0.130854	0.531289	-0.912431
33642	Maltitol	0.925	NA	NA	MS2 reverse	344.134	290.872	8172.15	15303.1	1.19277	0.0473045	0.145421	0.534018	-0.90504
16828	NA	NA	Busulfan;Busulfan	3.13100579080242;3.04808652187355	MS1 mz matched	245.024	166.184	35221.7	65758	1.03763	0.00154751	0.0260595	0.535626	-0.900702
86842	NA	NA	Gomphrenin II;	-14.7496280290818;	MS1 mz matched	695.161	462.203	141727	264574	1.02602	0.0134217	0.0678509	0.535681	-0.900555
78480	NA	NA	Albafuran C;Mulberrofuran C	-0.573104590278922;-0.517086877383673	MS1 mz matched	632.164	378.716	8490.73	15844.4	1.06271	0.0023843	0.0300624	0.535883	-0.90001
32118	NA	NA	N2-Fructopyranosylarginine;	10.4142466244316;	MS1 mz matched	335.153	196.551	4595.78	8568.78	1.08061	0.00463661	0.0424168	0.53634	-0.89878
66513	NA	NA	Peonidin 3-(6-malonyl-glucoside);Cyanidin 3-(6-succinyl-glucoside);Pradimicinone I	-8.06829882978994;-8.06829882978994;-12.9296113778336	MS1 mz matched	548.111	410.664	19954.5	37086.6	1.04564	0.00383646	0.0386308	0.53805	-0.894188
103260	NA	NA	Lacto-N-fucopentaose-2;Lex-lactose;Lacto-N-fucopentaose III;Lacto-n-fucopentaose I;Lacto-N-fucopentaose V;	-5.04226901627782;-5.04226901627782;-5.04226901627782;-5.04226901627782;-5.04226901627782;	MS1 mz matched	852.302	369.159	3517.05	6524.57	1.03039	0.0148763	0.0714931	0.539047	-0.891516
75628	NA	NA	Cholestane-3,7,12,25-tetrol-3-glucuronide;Mancinellin	-14.1131263214729;20.4212773336114	MS1 mz matched	611.379	237.906	14360.2	26585.7	1.0307	0.015772	0.0738323	0.540149	-0.888572
27180	NA	NA	Tolnaftate;CI Pigment Red 3;C.I. Pigment Red 3	-0.276454402983056;23.7710915521987	MS1 mz matched	306.1	344.239	14494.8	26630.6	1.08362	0.000486215	0.0162318	0.544293	-0.877544
72723	NA	NA	Novclobiocin 105	-20.5162	MS1 mz matched	591.162	414.483	1388.58	2550.19	1.04009	0.00128988	0.0241071	0.544501	-0.876994
49024	NA	NA	Hyaluronan biosynthesis, precursor 1;Chondroitin;4-Deoxy-beta-D-gluc-4-enuronosyl-(1,3)-N-acetyl-D-galactosamine;3-(4-Deoxy-beta-D-gluc-4-enuronosyl)-N-acetyl-D-glucosamine;3-(4-Deoxy-alpha-L-threo-hex-4-enopyranosyluronic acid)-2-acetamido-2-deoxy-D-glucose	6.69855771863389;6.69855771863389;6.59436603742626;6.59436603742626	MS1 mz matched	438.125	202.113	3372.05	6191.63	1.03468	0.00724546	0.051429	0.544614	-0.876695
2566	Nicotinate	0.9998	NA	NA	MS2 reverse	122.024	209.438	4365.14	7990.49	1.03015	0.00295616	0.0335303	0.546292	-0.872255
39786	NA	NA	Artocarpetin B;Licoricone;Kanzonol O;Glycyrin;Licoricone	-1.6373510162888;-1.6373510162888;-1.6373510162888;-1.6373510162888;-1.53686486895566	MS1 mz matched	381.141	180.8	5174.84	9461.45	1.00694	0.0452152	0.141825	0.54694	-0.870546
64139	NA	NA	cyclo-Dopa-glucuronylglucoside	20.6699	MS1 mz matched	532.149	402.444	7289.97	13311.4	1.01558	0.0183243	0.0813057	0.54765	-0.868674
36907	NA	NA	2-S-Glutathionyl acetate;S-(Carboxymethyl)glutathione	-24.9859	MS1 mz matched	364.08	432.346	29531.2	53899.9	1.03152	0.0354752	0.121299	0.54789	-0.868042
38816	NA	NA	(1x,2x)-Guaiacylglycerol 3-glucoside;(1RS,2RS)-Guaiacylglycerol 1-glucoside;(1x,2x)-Guaiacylglycerol 2-glucoside;Logate;Loganic acid;7-Epiloganic acid	-5.1763061713522;-5.1763061713522;-5.1763061713522;-5.05135231357161;-5.05135231357161	MS1 mz matched	375.13	202.113	6997.82	12771.8	1.03275	0.0140474	0.0695183	0.547913	-0.867982
5906	Pimelic acid	0.9054	NA	NA	MS2 reverse	159.066	352.448	3793.66	6900.23	1.02543	0.0013507	0.0243225	0.549787	-0.863054
10876	NA	NA	Diethyl (2R,3R)-2-methyl-3-hydroxysuccite;Diethyl (2S,3R)-2-methyl-3-hydroxysuccite	14.507118576329;14.507118576329	MS1 mz matched	203.103	350.848	7099.9	12909.9	1.07326	0.041737	0.134842	0.549957	-0.862609
46060	NA	NA	Quetiapine;Quetiapine;2-[2-(4-Dibenzo[b,f][1,4]thiazepin-11-yl-1-piperazinyl)ethoxy]ethanol	8.48794948821807;8.6124394422174	MS1 mz matched	420.116	328.014	11765.4	21200.1	1.00283	0.0359394	0.122209	0.554969	-0.849521
6599	3-(2-Hydroxyphenyl)propionic acid	0.6211	NA	NA	MS2 reverse	166.061	318.155	4393.43	7875.69	1.05053	0.0447546	0.141098	0.557848	-0.842057
35264	5-Phosphoribosyl-5-amino-4-imidazolecarboxamide (AICAR)	0.9189	NA	NA	MS2 reverse	354.09	421.573	7119.58	12583.2	1.0283	0.0248048	0.0980534	0.5658	-0.821637
28365	NA	NA	Dehydroxymethylflazine;Shikimate 3-phosphate;Shikimate 5-phosphate;Valienone 7-phosphate	21.065983638659;18.8962094203462;18.8962094203462	MS1 mz matched	313.039	277.755	69015.1	120357	1.00229	0.00196488	0.0279387	0.573418	-0.802341
77329	NA	NA	CE(16:0);Cholesteryl palmitate	-8.47915479790388;-8.47915479790388	MS1 mz matched	624.048	410.664	1428.33	2464.21	1.12553	0.0470263	0.145196	0.579632	-0.786792
30510	NA	NA	6,7-Dimethyl-8-(1-D-ribityl)lumazine;6,7-Dimethyl-8-(D-ribityl)lumazine	11.3108831853077;11.3108831853077	MS1 mz matched	325.309	39.0535	18255.6	9966.9	1.02048	0.00192649	0.0278205	1.83163	0.873126
92884	NA	NA	O-b-D-Gal-(1-&gt;3)-O-[O-b-D-Gal-(1-&gt;4)-2-(acetylamino)-2-deoxy-b-D-Glc-(1-&gt;6)]-2-(acetylamino)-2-deoxy- D-Galactose;Methanofuran;Carbon dioxide reduction factor	1.39440721723297;-5.74650969704465	MS1 mz matched	747.265	450.974	24718.9	13461.4	1.00855	0.00906843	0.0571134	1.83628	0.876789
108231	NA	NA	PE(24:0/20:0);PE(22:0/22:0);PE(20:0/24:0);	-12.9028043372744;-12.9028043372744;-12.9028043372744;	MS1 mz matched	919.277	450.978	6136.6	3124.96	1.01687	0.0280768	0.105105	1.96374	0.973602
25710	NA	NA	Dehydroanonaine;2-Naphthalenol 2-aminobenzoate;4-O-(beta-L-Arabinofuranosyl)-(2S,4S)-4-hydroxyproline	20.4158481933908;20.4158481933908;-1.90041448035324	MS1 mz matched	298.069	200.953	360111	181672	1.05992	0.00909107	0.0571134	1.9822	0.987103
30439	NA	NA	3-O-alpha-D-Glucopyranuronosyl-D-xylose;Aldobiouronic acid D3;Tributyltin chloride;Tri-n-butylchlorotin;Tributylchlorostanne	9.82228826906243;9.82228826906243;17.8307746234533	MS1 mz matched	325.088	201.614	1.10283e+06	551499	1.08089	0.00205749	0.0280552	1.9997	0.999783
2048	alpha-ketoisovaleric acid	0.9995	NA	NA	MS2 reverse	115.039	67.746	54047.8	26671.7	1.06881	0.00770854	0.0527464	2.02641	1.01893
104020	NA	NA	PI(18:0/18:2(9Z,12Z));PI(20:2(11Z,14Z)/16:0);PI(18:1(11Z)/18:1(9Z));PI(16:0/20:2(11Z,14Z));PI(18:1(11Z)/18:1(11Z));PI(18:1(9Z)/18:1(11Z));PI(18:1(9Z)/18:1(9Z));PI(18:2(9Z,12Z)/18:0);	4.4874708799107;4.4874708799107;4.4874708799107;4.4874708799107;4.4874708799107;4.4874708799107;4.4874708799107;4.4874708799107;	MS1 mz matched	861.55	180.453	42100	20332.5	1.10312	0.0249638	0.098247	2.07058	1.05003
48583	NA	NA	Kanzonol I;11beta,16alpha,17alpha,21-Tetrahydroxy-9alpha-fluoropregn-4-ene-3,20-dione 16,17-acetonide;9-Fluoro-11beta,17,21-trihydroxy-2alpha-methylpregn-4-ene-3,20-dione 21-acetate;9-Fluoro-2alpha-methylcortisol 21-acetate	-10.9457281987537;-13.5267009470175;-13.5267009470175	MS1 mz matched	435.22	167.631	5723.32	2739.18	1.0893	0.0048427	0.0427519	2.08943	1.06311
11467	NA	NA	Dimethirimol;Ethirimol	5.73743215478345;5.73743215478345	MS1 mz matched	208.141	249.555	3559.85	1684.32	1.09967	0.0126643	0.0656363	2.11352	1.07965
114778	NA	NA	PIP(18:0/20:3(8Z,11Z,14Z));PIP(20:3(8Z,11Z,14Z)/18:0);PIP(18:0/20:3(5Z,8Z,11Z));PIP(20:3(5Z,8Z,11Z)/18:0);	-24.8317655080612;-24.8317655080612;-24.8317655080612;-24.8317655080612;	MS1 mz matched	1041.54	138.26	11903.6	5630.11	1.11075	0.0396133	0.130301	2.11428	1.08016
62011	NA	NA	Vignatic acid B;Terpendole C	-6.64497761388585;-14.442560492542	MS1 mz matched	518.281	46.491	92131.9	43346.2	1.01703	0.0212668	0.0883252	2.12549	1.08779
16142	L-Cysteine	0.8417	NA	NA	MS2 reverse	241.031	81.929	30471.2	14331.4	1.12838	0.0334518	0.116727	2.12619	1.08827
33717	NA	NA	S-Seven;O-Ethyl O-2,4-dichlorophenyl thionobenzenephosphote;EPBP	-0.473155	MS1 mz matched	344.975	352.079	9315.96	4367.97	1.08139	0.00961915	0.0587348	2.13279	1.09274
50357	NA	NA	Benzethonium chloride	-4.14228	MS1 mz matched	446.289	196.167	40131.9	18778.1	1.07512	0.019272	0.0835764	2.13717	1.0957
77282	NA	NA	Caribenolide I	-17.4211	MS1 mz matched	623.34	250.971	8977.82	4192.83	1.02394	0.0363585	0.12304	2.14123	1.09844
99305	NA	NA	PS(18:2(9Z,12Z)/20:3(8Z,11Z,14Z));PS(18:1(9Z)/20:4(5Z,8Z,11Z,14Z));PS(20:3(8Z,11Z,14Z)/18:2(9Z,12Z));PS(20:4(5Z,8Z,11Z,14Z)/18:1(9Z));	-2.08049038507779;-2.08049038507779;-2.08049038507779;-2.08049038507779;	MS1 mz matched	808.509	174.826	27632.6	12699.4	1.13682	0.00258854	0.0308498	2.17589	1.12161
78385	NA	NA	L-Urobilin;13-Deoxytedanolide	-19.7448695000807;-17.4983898116369	MS1 mz matched	631.277	166.564	72875.7	33335.8	1.79389	0.0466454	0.144656	2.18611	1.12837
20019	NA	NA	Simetryn;2,4-Di(ethylamino)-6-methylthio-1,3,5-triazine;Desmetryn	15.0160859820733;15.0160859820733	MS1 mz matched	265.103	330.849	12116.8	5490.76	1.06503	0.0214688	0.0888384	2.20677	1.14194
64313	NA	NA	Dalpanin	8.48413	MS1 mz matched	533.178	202.447	4546.1	2057.04	1.04148	0.0238762	0.0955435	2.21002	1.14406
50356	NA	NA	Benzethonium chloride	-3.83643	MS1 mz matched	446.289	166.602	478701	215462	1.10558	0.0206367	0.0866564	2.22175	1.15169
96722	NA	NA	PS(20:4(5Z,8Z,11Z,14Z)/16:0);PS(16:0/20:4(5Z,8Z,11Z,14Z));PS(20:3(8Z,11Z,14Z)/16:1(9Z));PS(18:1(9Z)/18:3(9Z,12Z,15Z));PS(18:3(9Z,12Z,15Z)/18:1(9Z));PS(16:1(9Z)/20:3(8Z,11Z,14Z));PS(18:2(9Z,12Z)/18:2(9Z,12Z));	-0.043522375108485;-0.043522375108485;-0.043522375108485;-0.043522375108485;-0.043522375108485;-0.043522375108485;-0.043522375108485;	MS1 mz matched	782.498	175.744	12777.3	5747.96	1.15032	0.00980516	0.059428	2.22292	1.15246
95460	NA	NA	PE(18:0/20:2(11Z,14Z));PE(14:1(9Z)/24:1(15Z));PE(18:1(11Z)/20:1(11Z));PE(20:1(11Z)/18:1(11Z));PE(24:1(15Z)/14:1(9Z));PE(16:1(9Z)/22:1(13Z));PE(18:1(9Z)/20:1(11Z));PE(20:1(11Z)/18:1(9Z));PE(16:0/22:2(13Z,16Z));PE(22:2(13Z,16Z)/16:0);PE(18:2(9Z,12Z)/20:0);PE(22:1(13Z)/16:1(9Z));PC(20:2(11Z,14Z)/15:0);PC(15:0/20:2(11Z,14Z));PE(20:0/18:2(9Z,12Z));PE-NMe2(18:1(9Z)/18:1(9Z));PE(20:2(11Z,14Z)/18:0);	1.54864485742726;1.54864485742726;1.54864485742726;1.54864485742726;1.54864485742726;1.54864485742726;1.54864485742726;1.54864485742726;1.54864485742726;1.54864485742726;1.54864485742726;1.54864485742726;1.54864485742726;1.54864485742726;1.54864485742726;1.54864485742726;1.54864485742726;	MS1 mz matched	770.572	49.98	3654.83	1638.07	1.12404	0.00754674	0.0522972	2.23118	1.15781
11943	NA	NA	Simetryn;2,4-Di(ethylamino)-6-methylthio-1,3,5-triazine;Desmetryn	15.0160859820733;15.0160859820733	MS1 mz matched	212.103	328.914	25030.9	11216.4	1.05636	0.0209919	0.0875522	2.23163	1.1581
41930	NA	NA	Ethyl 2-hydroxy-3-(3-indolyl)propanoate glucoside;Oxidized Renilla luciferin;1-Benzyl-7,8-dimethoxy-3-phenyl-3H-pyrazolo[3,4-c]isoquinoline	7.54938498825098;-6.07343696309635;-6.07343696309635	MS1 mz matched	394.156	363.006	4863.59	2176.21	1.07205	0.0361481	0.122555	2.23489	1.16021
95533	NA	NA	beta-Casomorphin (1-6);	13.5376561623381;	MS1 mz matched	771.337	37.338	7475.34	3337.58	1.08162	0.026333	0.101167	2.23975	1.16333
105960	NA	NA	PC(22:6(4Z,7Z,10Z,13Z,16Z,19Z)/22:1(13Z));PC(22:5(4Z,7Z,10Z,13Z,16Z)/22:2(13Z,16Z));PC(22:2(13Z,16Z)/22:5(7Z,10Z,13Z,16Z,19Z));PC(22:5(7Z,10Z,13Z,16Z,19Z)/22:2(13Z,16Z));PC(22:2(13Z,16Z)/22:5(4Z,7Z,10Z,13Z,16Z));PC(22:1(13Z)/22:6(4Z,7Z,10Z,13Z,16Z,19Z));	20.6023844501238;20.6023844501238;20.6023844501238;20.6023844501238;20.6023844501238;20.6023844501238;	MS1 mz matched	887.251	451.114	4800.46	2132.17	1.20217	0.00175816	0.0268625	2.25144	1.17085
96732	NA	NA	PC(14:1(9Z)/22:2(13Z,16Z));PC(16:0/20:3(8Z,11Z,14Z));PC(20:3(5Z,8Z,11Z)/16:0);PC(18:3(9Z,12Z,15Z)/18:0);PC(18:2(9Z,12Z)/18:1(9Z));PC(20:3(8Z,11Z,14Z)/16:0);PC(18:0/18:3(9Z,12Z,15Z));PC(16:0/20:3(5Z,8Z,11Z));PC(18:3(6Z,9Z,12Z)/18:0);PC(22:2(13Z,16Z)/14:1(9Z));PC(20:2(11Z,14Z)/16:1(9Z));PC(18:2(9Z,12Z)/18:1(11Z));PC(18:1(9Z)/18:2(9Z,12Z));PC(18:1(11Z)/18:2(9Z,12Z));PC(16:1(9Z)/20:2(11Z,14Z));PC(18:…	1.52492833793402;1.52492833793402;1.52492833793402;1.52492833793402;1.52492833793402;1.52492833793402;1.52492833793402;1.52492833793402;1.52492833793402;1.52492833793402;1.52492833793402;1.52492833793402;1.52492833793402;1.52492833793402;1.52492833793402;1.52492833793402;	MS1 mz matched	782.57	122.526	66509	29515.6	1.05129	0.0231853	0.0933847	2.25335	1.17207
66721	NA	NA	Desglucocheirotoxin;Adonitoxin;Adonitoxigenin 3-O-alpha-L-rhamnoside;Aspecioside;Convallatoxin;Strophanthidin 3-O-alpha-L-rhamnoside	-0.956244286544885;-0.960605715765211;-0.960605715765211;-0.960605715765211	MS1 mz matched	549.277	269.532	27722.4	12280.5	1.11972	0.0416928	0.134842	2.25742	1.17468
30906	Adenosine 3,5-cyclic phosphate (cAMP)	0.8202	NA	NA	MS2 reverse	328.047	462.516	114041	50513.5	1.11394	0.0179986	0.0800765	2.25764	1.17481
52907	NA	NA	1-O-Hexadecyl-lyso-sn-glycero-3-phosphocholine;1-O-Hexadecyl-2-lyso-sn-glycero-3-phosphocholine	-10.8029	MS1 mz matched	462.32	182.575	51075.5	22168.9	1.12738	0.0225998	0.0915908	2.30393	1.20409
78139	NA	NA	4-Methoxycinnamoyloleanolic acid methyl ester;	-19.2429457792366;	MS1 mz matched	629.416	125.379	3145.23	1361.48	1.16351	0.0417907	0.134842	2.31016	1.20799
71659	NA	NA	Antibiotic X 14889A;PM-Toxin A;(4R,12R,20R,28R)-4,12,20,28-Tetrahydroxy-2,10,18,26-tritriacontanetetrone	-4.82334188322767;-4.79100277053298	MS1 mz matched	583.411	40.1865	8825.9	3813.62	1.55239	0.0482377	0.146777	2.31431	1.21058
73339	NA	NA	Tetragastrin;	9.36918696943775;	MS1 mz matched	595.247	165.985	15400	6635.69	1.17459	0.0257078	0.100091	2.32078	1.21461
103850	NA	NA	PI(18:1(9Z)/18:2(9Z,12Z));PI(18:3(6Z,9Z,12Z)/18:0);PI(16:0/20:3(5Z,8Z,11Z));PI(18:2(9Z,12Z)/18:1(9Z));PI(18:0/18:3(6Z,9Z,12Z));PI(18:0/18:3(9Z,12Z,15Z));PI(16:0/20:3(8Z,11Z,14Z));PI(20:3(5Z,8Z,11Z)/16:0);PI(18:3(9Z,12Z,15Z)/18:0);PI(18:1(11Z)/18:2(9Z,12Z));PI(20:3(8Z,11Z,14Z)/16:0);PI(18:2(9Z,12Z)/18:1(11Z));	5.25343648074434;5.25343648074434;5.25343648074434;5.25343648074434;5.25343648074434;5.25343648074434;5.25343648074434;5.25343648074434;5.25343648074434;5.25343648074434;5.25343648074434;5.25343648074434;	MS1 mz matched	859.531	180.062	47761.4	20279.1	1.27662	0.00118204	0.0233935	2.3552	1.23585
92698	NA	NA	PG(18:1(9Z)/16:1(9Z));PG(18:1(11Z)/16:1(9Z));PG(16:1(9Z)/18:1(11Z));PG(16:0/18:2(9Z,12Z));PG(16:1(9Z)/18:1(9Z));PG(18:2(9Z,12Z)/16:0);	-0.343732935828339;-0.343732935828339;-0.343732935828339;-0.343732935828339;-0.343732935828339;-0.343732935828339;	MS1 mz matched	745.51	45.808	212210	90082.1	1.17765	0.00549617	0.0451509	2.35574	1.23618
31051	NA	NA	(閸?-Fenarimol;Ferimol;Triarimol	0.234825238384507;0.139077127908557;0.139077127908557	MS1 mz matched	329.033	213.536	10009	4242.71	1.16387	0.0189641	0.0830247	2.35911	1.23824
75899	NA	NA	Harderoporphyrinogen;Neomycin B;Fradiomycin B;Framycetin;Neomycin C	-10.5420641258227;-13.5777844592836;-13.5777844592836	MS1 mz matched	613.304	389.575	1730.31	731.861	1.23437	0.00378267	0.0384027	2.36426	1.24139
71282	NA	NA	Norrubrofusarin 6-beta-gentiobioside;Asperuloside tetraacetate	-20.0433397352258;-20.0943557467418	MS1 mz matched	581.147	31.469	6270.85	2644.85	1.13062	0.0481228	0.146624	2.37097	1.24547
95309	NA	NA	Glycerol trisinapate;	8.34880890791492;	MS1 mz matched	769.241	103.625	3439.88	1439.8	1.22541	0.0156663	0.0735467	2.38913	1.25649
36440	Acetohexamide	0.9276	NA	NA	MS2 reverse	361.067	361.341	14699.2	6118	1.29032	0.0146886	0.0711482	2.40261	1.2646
17558	NA	NA	N-Phenylacetylaspartic acid;4-Hydroxy-3-methoxy-cinnamoylglycine;N-Carboxyacetyl-D-phenylalanine;N-Feruloylglycine;N-[3-(4-Hydroxy-3-methoxyphenyl)-1-oxo-2-propen-1-yl]glycine	-24.5456245115976;-24.5456245115976;-24.5456245115976;-24.6551489289043	MS1 mz matched	250.073	151.889	23181.6	9575.72	1.23217	0.0299913	0.108807	2.42087	1.27552
118151	NA	NA	UDPMurc(oyl-L-Ala-gamma-D-Glu-L-Lys-D-Ala-D-Lac);UDP-N-acetylmuramoyl-L-alanyl-gamma-D-glutamyl-L-lysyl-D-alanyl-D-lactate;UDP-N-acetylmuramoyl-L-alanyl-D-glutamyl-L-lysyl-D-alanyl-D-lactate	21.2112	MS1 mz matched	1149.34	490.616	3175.71	1305.23	1.03286	0.0490354	0.147807	2.43307	1.28278
47484	NA	NA	Bicalutamide;Bicalutamide	-1.44305096613523;-1.3488784148742	MS1 mz matched	429.06	203.884	26125.4	10733.8	1.16445	0.0108143	0.0610486	2.43394	1.28329
100047	NA	NA	3-Digalloyl-4,5-di-O-galloylquinic acid;5-O-Digalloyl-3,4-di-O-galloylquinic acid;1,3,4,5-Tetra-O-galloylquinic acid;4-O-Digalloyl-3,5-di-O-galloylquinic acid;3,5-Di-O-galloyl-4-O-digalloylquinic acid	-21.9839626992307;-21.9839626992307;-21.9839626992307;-21.9839626992307;-21.9839626992307	MS1 mz matched	816.58	123.943	460760	188608	1.18846	0.00683419	0.0501386	2.44296	1.28863
6818	3-Methylhistidine	0.7577	NA	NA	MS2 forward	168.077	360.179	35877.8	14388.8	1.24199	0.00244006	0.0301864	2.49345	1.31815
31105	NA	NA	7-Hydroxy-3-(3-hydroxy-4-methoxybenzyl)-5-methoxy-4-chromanone;Aflatoxin B1 dialcohol;4-Hydroxy-2,3,9-trimethoxypterocarpan;5-Hydroxy-3-(4-hydroxybenzyl)-7,8-dimethoxy-4-chromanone;Americanol A;Isoamericanol A;Americanol;Cerasinone;Melilotocarpan C;(R)-2-Feruloyl-1-(4-Hydroxyphenyl)-1,2-ethanediol;(閸?-3,4-Methylenedioxy-5,7-dimethylepicatechin;Halofenozide	10.1805354454521;10.1805354454521;10.1805354454521;10.1805354454521;10.1805354454521;10.1805354454521;10.1805354454521;10.1805354454521;10.1805354454521;10.1805354454521;10.1805354454521;0.602822968491637	MS1 mz matched	329.114	167.889	24102	9664.59	1.11565	0.0420847	0.135329	2.49385	1.31838
53022	NA	NA	PSF-A;Enhydrin;Glaucolide A;Diffutin;1-(2-Hydroxy-3,4,5,6-tetramethoxyphenyl)-3-(2,3,4,6-tetramethoxyphenyl)-2-propen-1-one	4.9354948649786;5.03696720285628;5.03696720285628;5.03696720285628;5.03696720285628	MS1 mz matched	463.171	392.708	10514.6	4205.05	1.23549	0.00460736	0.0424168	2.50047	1.3222
16191	Fenoprofen	0.9981	NA	NA	MS2 reverse	241.091	330.809	34871.7	13944.2	1.20424	0.00989367	0.059428	2.5008	1.32239
59470	NA	NA	Myricatomentoside I;Chlorhexidine	-3.06862631788679;-10.31330225592	MS1 mz matched	503.186	209.04	7041.04	2813.89	1.10435	0.0249245	0.0982249	2.50224	1.32322
71891	NA	NA	Irinotecan;(3Z)-Phycocyanobilin;(3Z)-Phycoerythrobilin;Irinotecan	-18.9926595289247;-18.9329621334654;-18.9329621334654;-18.9329621334654	MS1 mz matched	585.268	139.585	17129.4	6841.32	1.30013	0.0432038	0.13777	2.50381	1.32413
56126	NA	NA	Lithocholyltaurine;Taurolithocholate;Taurolithocholic acid	-19.9742668393044;-19.882814423592	MS1 mz matched	482.292	98.947	92503.9	36711.3	1.17699	0.0185984	0.0820792	2.51976	1.33329
82541	NA	NA	Physapruin B;Avermectin A2b aglycone;Avermectin B2a aglycone	-0.802197432269847;-0.830088379490137;-0.830088379490137	MS1 mz matched	661.351	240.078	5224.86	2059.96	1.12508	0.0277837	0.104558	2.53639	1.34277
67446	NA	NA	AM251;AM 251;AM-251	-15.9346	MS1 mz matched	554.23	330.863	29848.1	11722.1	1.25187	0.00400165	0.0398274	2.54631	1.34841
82242	NA	NA	Coproporphyrinogen I;Coproporphyrinogen III;Coproporphyrinogen III;Coproporphyrinogen I	-2.4220224972251;-2.4220224972251;-2.40021480629447;-2.40021480629447	MS1 mz matched	659.314	36.314	4786.18	1879.64	1.2235	0.0334473	0.116727	2.54632	1.34842
63558	NA	NA	Lewis a trisaccharide;Lewis X trisaccharide;O-6-deoxy-a-L-galactopyranosyl-(1-&gt;2)-O-b-D-galactopyranosyl-(1-&gt;3)-2-(acetylamino)-2-deoxy-D-Galactose;13-Dihydrodaunorubicin;(13S)-13-Dihydrodaunorubicin;Daunorubicinol;13-Dihydrodaunorubicin	2.90230169488038;2.90230169488038;2.90230169488038;13.9937127122919;13.9937127122919	MS1 mz matched	528.202	355.163	228905	89580.3	1.3156	0.00240578	0.0300949	2.5553	1.35349
114314	NA	NA	TG(20:1(11Z)/22:4(7Z,10Z,13Z,16Z)/22:6(4Z,7Z,10Z,13Z,16Z,19Z));TG(22:2(13Z,16Z)/20:4(8Z,11Z,14Z,17Z)/22:5(4Z,7Z,10Z,13Z,16Z));TG(20:1(11Z)/22:5(7Z,10Z,13Z,16Z,19Z)/22:5(4Z,7Z,10Z,13Z,16Z));TG(22:5(7Z,10Z,13Z,16Z,19Z)/20:1(11Z)/22:5(7Z,10Z,13Z,16Z,19Z));TG(22:1(13Z)/20:5(5Z,8Z,11Z,14Z,17Z)/22:5(7Z,10Z,13Z,16Z,19Z));TG(20:5(5Z,8Z,11Z,14Z,17Z)/22:0/22:6(4Z,7Z,10Z,13Z,16Z,19Z));TG(22:2(13Z,16Z)/20:4(…	19.0179826913268;19.0179826913268;19.0179826913268;19.0179826913268;19.0179826913268;19.0179826913268;19.0179826913268;19.0179826913268;19.0179826913268;19.0179826913268;19.0179826913268;19.0179826913268;19.0179826913268;19.0179826913268;19.0179826913268;19.0179826913268;19.0179826913268;19.0179826913268;19.0179826913268;19.0179826913268;19.0179826913268;19.0179826913268;19.0179826913268;19.01798…	MS1 mz matched	1030.57	137.631	22629.9	8823.14	1.25864	0.00335538	0.0358838	2.56483	1.35886
1395	2-hydroxy-butanoic acid	0.9983	NA	NA	MS2 forward	103.04	186.897	280353	108702	1.1165	0.0303263	0.109539	2.5791	1.36687
81114	NA	NA	Dehydroisocoproporphyrinogen;	-9.2218772523177;	MS1 mz matched	651.247	97.7745	14640.1	5647.93	1.30907	0.0188773	0.0827639	2.59211	1.37413
58164	NA	NA	(R)-1-O-[b-D-Apiofuranosyl-(1-&gt;2)-b-D-glucopyranoside]-1,3-octanediol;	8.63484514975723;	MS1 mz matched	495.283	26.23	147961	57000.2	1.26397	0.0026525	0.0310866	2.59579	1.37618
103688	NA	NA	PI(16:0/18:1(11Z));PI(18:0/16:1(9Z));PI(16:0/18:1(9Z));PI(18:1(9Z)/16:0);PI(18:1(11Z)/16:0);PI(16:1(9Z)/18:0);1-Hexadecanoyl-2-(9Z-octadecenoyl)-sn-glycero-3-phospho-1-myo-inositol	-1.76823270195413;-1.76823270195413;-1.76823270195413;-1.76823270195413;-1.76823270195413;-1.76823270195413;-1.79309693551153	MS1 mz matched	857.519	178.801	85178.8	32810.8	1.37072	0.00415961	0.0402422	2.59606	1.37632
85884	NA	NA	Barbinine;Aconitan-14-one, 7,8-dihydroxy-20-ethyl-4-(((2-(3-methyl-2,5-dioxo-1-pyrrolidinyl)benzoyl)oxy)methyl)-1,6,16-trimethoxy-, (1-alpha,4(S),6-beta,16-beta)-	-0.300158	MS1 mz matched	687.29	90.045	3577.8	1373.7	1.20272	0.0110959	0.0614444	2.6045	1.381
77851	NA	NA	Lopinavir;Lopivir	20.4948586213074;20.4482285304971	MS1 mz matched	627.375	248.258	7881.96	3013.12	1.18669	0.0101903	0.0598547	2.61588	1.3873
116163	NA	NA	TG(24:0/24:1(15Z)/20:3n6);TG(24:0/20:3n6/24:1(15Z));TG(22:0/22:4(7Z,10Z,13Z,16Z)/24:0);TG(24:0/20:3(5Z,8Z,11Z)/24:1(15Z));TG(24:0/24:0/20:4(8Z,11Z,14Z,17Z));TG(20:3(5Z,8Z,11Z)/24:0/24:1(15Z));TG(22:2(13Z,16Z)/24:0/22:2(13Z,16Z));TG(24:0/20:4(5Z,8Z,11Z,14Z)/24:0);TG(24:1(15Z)/22:1(13Z)/22:2(13Z,16Z));TG(24:0/20:4(8Z,11Z,14Z,17Z)/24:0);TG(24:0/24:1(15Z)/20:3(5Z,8Z,11Z));TG(22:1(13Z)/22:2(13Z,16Z)/2…	12.2874540380133;12.2874540380133;12.2874540380133;12.2874540380133;12.2874540380133;12.2874540380133;12.2874540380133;12.2874540380133;12.2874540380133;12.2874540380133;12.2874540380133;12.2874540380133;12.2874540380133;12.2874540380133;12.2874540380133;12.2874540380133;12.2874540380133;12.2874540380133;	MS1 mz matched	1078	480.94	2871.72	1097.54	1.33294	0.00123257	0.0238001	2.61651	1.38764
34443	NA	NA	Hexahydro-6,7-dihydroxy-5-(hydroxymethyl)-3-(2-hydroxyphenyl)-2H-pyrano[2,3-d]oxazol-2-one;6-Nitrobenzo[a]pyrene;3-Nitroperylene	-9.59927772402962;10.0983240147769;10.0983240147769	MS1 mz matched	349.078	332.828	25864.7	9823.97	1.1003	0.0408587	0.132542	2.63281	1.3966
49261	NA	NA	Bolegrevilol;Suillin;2-Acetoxy-3-geranylgeranyl-1,4-dihydroxybenzene;13-Carboxy-gamma-tocotrienol;	-16.6684586641427;-16.6684586641427;-16.6684586641427;-16.6684586641427;	MS1 mz matched	439.285	112.11	12046.7	4551.2	1.28925	0.0174147	0.0782551	2.64693	1.40432
81827	NA	NA	Citbismine A;Plantamajoside;Suspensaside;beta-Hydroxyacteoside	-7.33404909461184;1.09340779760906;1.09340779760906;1.09340779760906	MS1 mz matched	656.213	363.531	13323.6	4993.45	1.16219	0.0194938	0.0837098	2.66822	1.41588
97017	NA	NA	2,3,6-Tris-O-(3,4,5-trihydroxybenzoyl)-3-Glucosyl-2,4,6-trihydroxyacetophenone;	-15.1765808318875;	MS1 mz matched	785.588	122.865	25952	9722.66	1.17624	0.0273093	0.103331	2.66923	1.41643
75916	NA	NA	C-Toxiferine I;Toxiferine I	-7.25142	MS1 mz matched	613.358	279.989	10226.2	3793.14	1.30911	0.00269844	0.0312538	2.69597	1.4308
64984	NA	NA	Euphorbia factor Ti2;Condurangogenin A;Kondurangogenin A	-9.47439229663236;-9.47439229663236	MS1 mz matched	537.287	80.7955	60968.3	22504.7	1.21696	0.0215668	0.0888977	2.70914	1.43784
23053	NA	NA	Coformycin	4.52603	MS1 mz matched	283.113	331.031	394542	143968	1.25041	0.0119299	0.0634974	2.74048	1.45443
66562	NA	NA	Sulfolithocholylglycine;DAMGO;(D-Ala(2)-mephe(4)-gly-ol(5))enkephalin;Tyr-D-Ala-Gly-MePhe-Gly-ol	-9.78693679621296;23.9645231536884	MS1 mz matched	548.23	194.703	67495.8	24608.7	1.21087	0.0267627	0.101978	2.74276	1.45563
29635	NA	NA	Arborinine;Arborinine	-3.88635419242948;-3.85829398168606	MS1 mz matched	320.062	462.516	1.78111e+06	648635	1.2006	0.013864	0.0691657	2.74593	1.4573
45956	NA	NA	S-(2,2-Dichloro-1-hydroxy)ethyl glutathione;Tingenone;Testosterone phenylpropiote;17beta-Hydroxyandrost-4-en-3-one 3-phenylpropiote	-0.895385303659208;-1.84716170501395;-1.84716170501395	MS1 mz matched	419.266	25.182	19240.4	6988.35	1.2541	0.0380967	0.127124	2.75321	1.46111
26708	NA	NA	Sodium oleate	-19.206	MS1 mz matched	303.232	152.761	30032.8	10845.5	1.20684	0.0139095	0.0692108	2.76914	1.46944
74444	NA	NA	Aldotetraouronic acid	20.2805	MS1 mz matched	603.197	55.536	3282.37	1185.3	1.15674	0.0295882	0.108059	2.76922	1.46948
64663	NA	NA	Corchorosol A;Rhodexin A;Sarmentogenin 3-O-alpha-L-rhamnoside;Mallogenin-3-o-alpha-L-rhamnopyranoside;Malloside;Coroglaucigenin-3-o-alpha-L-rhamnopyranoside	16.5122584811946;16.5737923936238;16.5737923936238;16.5737923936238	MS1 mz matched	535.307	41.704	58072	20962.2	1.30135	0.00583733	0.0466797	2.77032	1.47005
96902	NA	NA	PS(18:2(9Z,12Z)/18:1(9Z));PS(16:0/20:3(8Z,11Z,14Z));PS(18:3(9Z,12Z,15Z)/18:0);PS(18:1(9Z)/18:2(9Z,12Z));PS(20:3(8Z,11Z,14Z)/16:0);PS(18:0/18:3(9Z,12Z,15Z));	-4.69013747703475;-4.69013747703475;-4.69013747703475;-4.69013747703475;-4.69013747703475;-4.69013747703475;	MS1 mz matched	784.507	177.422	21375.3	7680.75	1.33934	0.0013362	0.0243218	2.78297	1.47663
23183	NA	NA	(-)-Dioxibrassinin;	-18.7252350232615;	MS1 mz matched	284.04	462.516	55045.9	19686.5	1.23379	0.0106992	0.0608179	2.79613	1.48343
25774	NA	NA	Ethylketocyclazocine;EKC	5.01356	MS1 mz matched	298.183	43.7685	301301	107662	1.68177	0.0378561	0.12652	2.79858	1.4847
71868	NA	NA	Montelukast;Montelukast	6.93998290643098;6.59879027576523	MS1 mz matched	585.187	37.096	3262.98	1164.43	1.19169	0.0217054	0.0890052	2.80222	1.48657
49217	Nimodipine	0.6455	NA	NA	MS2 reverse	439.149	28.919	37406	13344.4	1.12312	0.0460357	0.143487	2.80314	1.48704
15718	NA	NA	Albendazole-2-aminosulfone	18.9478	MS1 mz matched	238.077	35.51	99587.8	35381.4	1.39822	0.00177235	0.0268625	2.8147	1.49298
30896	NA	NA	dCMP;rciclasine	23.0045283624597;-16.9342936380532	MS1 mz matched	328.038	233.266	14099.8	4999.18	1.16524	0.0317253	0.112694	2.82042	1.49591
15993	NA	NA	2,4-Dihydroxy-6,7-dimethoxy-2H-1,4-benzoxazin-3(4H)-one;2,4-Dihydroxy-7,8-dimethoxy-2H-1,4-benzoxazin-3(4H)-one;N-(2,3-Dihydroxybenzoyl)-L-serine;2,3-Dihydroxy-N-benzoyl-L-serine;2,3-Dihydroxybenzoylserine	5.65381110753704;5.65381110753704;5.80771646392052	MS1 mz matched	240.051	462.516	587940	207425	1.20281	0.0171302	0.0778557	2.83447	1.50308
109910	NA	NA	TG(18:4(6Z,9Z,12Z,15Z)/22:6(4Z,7Z,10Z,13Z,16Z,19Z)/20:5(5Z,8Z,11Z,14Z,17Z));TG(20:5(5Z,8Z,11Z,14Z,17Z)/20:5(5Z,8Z,11Z,14Z,17Z)/20:5(5Z,8Z,11Z,14Z,17Z));TG(20:5(5Z,8Z,11Z,14Z,17Z)/18:4(6Z,9Z,12Z,15Z)/22:6(4Z,7Z,10Z,13Z,16Z,19Z));TG(18:4(6Z,9Z,12Z,15Z)/20:5(5Z,8Z,11Z,14Z,17Z)/22:6(4Z,7Z,10Z,13Z,16Z,19Z));	9.3413271193886;9.3413271193886;9.3413271193886;9.3413271193886;	MS1 mz matched	944.41	295.391	4427.87	1559.42	1.31043	0.0322285	0.113826	2.83943	1.5056
43172	NA	NA	Ochratoxin A;Ochratoxin A	-6.26422995809913;-6.35106031686315	MS1 mz matched	402.08	410.639	17266.1	6075.23	1.2848	0.0217096	0.0890052	2.84204	1.50693
81382	NA	NA	Citbismine F;	10.1719395854434;	MS1 mz matched	653.218	104.701	5153.27	1813.02	1.24705	0.0334017	0.116717	2.84236	1.50709
16507	NA	NA	1-O-Galloylglycerol;	15.9740519247052;	MS1 mz matched	243.062	233.858	208141	73103.5	1.24148	0.0158801	0.0739782	2.84721	1.50955
94136	NA	NA	PS(18:2(9Z,12Z)/16:0);PS(16:1(9Z)/18:1(9Z));PS(18:1(9Z)/16:1(9Z));PS(16:0/18:2(9Z,12Z));Argiopinin I	3.90504324117324;3.90504324117324;3.90504324117324;3.90504324117324;11.3232479183015	MS1 mz matched	758.496	178.377	8220.6	2882.66	1.29484	0.00414776	0.0402104	2.85174	1.51184
34844	NA	NA	Decarbamoylgonyautoxin III;Savinin	14.191482839646;-23.840784429909	MS1 mz matched	351.323	39.481	12462.2	4326.99	1.38006	0.000442364	0.0159316	2.8801	1.52612
60192	NA	NA	4,7-Didehydroneophysalin B;Gibberellin 2-O-beta-D-glucoside	18.6839792503373;-22.9691584619378	MS1 mz matched	507.183	47.748	19176.7	6650.32	1.3546	0.0263465	0.101167	2.88358	1.52786
26425	NA	NA	2-(Methylthio)-3H-phenoxazin-3-one;	6.58669479950236;	MS1 mz matched	302.052	462.516	2.14156e+06	740474	1.22257	0.0152986	0.0723712	2.89215	1.53214
73913	NA	NA	Bofousine	-12.4045	MS1 mz matched	599.268	163.197	37396.8	12888.4	1.3826	0.0124359	0.0651113	2.90158	1.53684
60238	NA	NA	Contigsterol	8.34323	MS1 mz matched	507.344	22.32	17023.6	5836.33	1.18453	0.0421768	0.135394	2.91683	1.5444
43180	NA	NA	Propinol adenylate;6-(alpha-D-Glucosaminyl)-1D-myo-inositol 1,2-cyclic phosphate	-3.44414997651953;-0.221291628745187	MS1 mz matched	402.088	419.541	22199.1	7591.11	1.18515	0.0254303	0.0993453	2.92435	1.54812
66153	NA	NA	Canavalioside;Decoside;Decogenin 3-O-alpha-L-oleandroside	16.936204061976;-11.0226770782832	MS1 mz matched	545.277	45.223	240224	81878.3	1.33615	0.00377809	0.0384027	2.93391	1.55283
20598	NA	NA	Rhababerone;Genistein;2-Hydroxydaidzein;1,2,8-Trihydroxy-3-methylanthraquinone;3,4,7-Trihydroxyflavone;Norizalpinin;8-Hydroxydaidzein;6-Hydroxydaidzein;3-Hydroxydaidzein;Rheinanthrone;Aloeemodin;Apigenin;Emodin;Apigenin;4,5,7-Trihydroxyflavone;5,7,4-Trihydroxyflavone;2-Hydroxydaidzein;3-(2,4-Dihydroxyphenyl)-7-hydroxychromen-4-one;Genistein;5,7,4-Trihydroxyisoflavone;Sulphuretin;Sulfuretin;Baical…	-5.60668087430376;-5.60668087430376;-5.60668087430376;-5.60668087430376;-5.60668087430376;-5.60668087430376;-5.60668087430376;-5.60668087430376;-5.60668087430376;-5.60668087430376;-5.60668087430376;-5.60668087430376;-5.60668087430376;-5.52003163817091;-5.	MS1 mz matched	269.051	104.684	102323	34820.6	1.24861	0.0214477	0.0888384	2.93858	1.55512
64348	NA	NA	Corchoroside A;Helveticoside;Strophanthidin 3-O-beta-D-digitoxoside;Corotoxigenin-3-O-alpha-L-rhamnopyranoside	-12.5188363955376;-12.5508415111128;-12.5508415111128	MS1 mz matched	533.276	168.922	302006	102383	1.31252	0.00440137	0.0416821	2.94976	1.5606
95273	NA	NA	PC(o-18:1(9Z)/18:2(9Z,12Z));PC(o-18:1(11Z)/18:2(9Z,12Z));PC(P-18:1(11Z)/18:1(11Z));PC(P-18:1(9Z)/18:1(11Z));1-O-Hexadecyl-2-O-dihomogammalinolenoylglycero-3-phosphocholine;PC(18:1(11Z)/P-18:1(11Z));PC(18:2(9Z,12Z)/P-18:0);PC(P-18:0/18:2(9Z,12Z));PC(18:1(11Z)/P-18:1(9Z));PC(P-18:1(11Z)/18:1(9Z));PC(P-18:1(9Z)/18:1(9Z));PC(18:1(9Z)/P-18:1(11Z));PC(P-16:0/20:2(11Z,14Z));PC(18:1(9Z)/P-18:1(9Z));PC(20…	17.2778315937349;17.2778315937349;17.2778315937349;17.2778315937349;17.2778315937349;17.2778315937349;17.2778315937349;17.2778315937349;17.2778315937349;17.2778315937349;17.2778315937349;17.2778315937349;17.2778315937349;17.2778315937349;17.2778315937349;	MS1 mz matched	769.127	40.3045	1364.2	458.881	1.15413	0.0452438	0.141825	2.97288	1.57186
58487	NA	NA	all-trans-Carophyll yellow;	14.9224216539399;	MS1 mz matched	497.297	28.971	260044	86986.5	1.27345	0.0113012	0.0620244	2.98948	1.57989
63576	NA	NA	Glycochenodeoxycholate-3-sulfate;N-[(3a,5b,7b)-7-hydroxy-24-oxo-3-(sulfooxy)cholan-24-yl]-Glycine;N-[(3a,5b,7a)-3-hydroxy-24-oxo-7-(sulfooxy)cholan-24-yl]-Glycine;Glycochenodeoxycholate 7-sulfate	-3.66164068505034;-3.66164068505034;-3.66164068505034;-3.58984406657878	MS1 mz matched	528.261	222.547	28351.8	9476.27	1.23455	0.0340086	0.118085	2.99188	1.58105
10197	3-Aminopropanesulphonic Acid	0.9982	NA	NA	MS2 reverse	198.04	47.1345	60681	20039.6	1.39795	0.00221266	0.0288817	3.02805	1.59839
109710	NA	NA	Arvensoside D;Soyasapogenol B 3-O-[a-L-rhamnosyl-(1-&gt;4)-b-D-galactosyl-(1-&gt;4)-b-D-glucuronide];Calenduloside B;Soyasaponin I;Jujubasaponin IV;Hoduloside V;Carnosifloside III;Arvensoside A;Lemmatoxin;Oleanoglycotoxin-A;Soyasaponin I	-18.8085369806082;-18.8085369806082;-18.8085369806082;-18.8085369806082;-18.8085369806082;-18.8085369806082;-18.7918798012979;-18.7918798012979;-18.7918798012979;-18.7918798012979;-18.7918798012979	MS1 mz matched	941.501	177.79	3675.69	1210.88	1.15907	0.0376853	0.126143	3.03556	1.60196
49205	NA	NA	Ginkgolide C;Ginkgolide C;BN 52022	-6.50168790225153;-6.58893390811746	MS1 mz matched	439.127	25.53	33129.7	10757	1.25255	0.0347043	0.119408	3.07983	1.62285
30387	NA	NA	Diclofop	24.9961	MS1 mz matched	325.019	168.204	33178.5	10764.4	1.25087	0.0323638	0.114141	3.08223	1.62398
33487	sn-Glycerol 1-phosphate	0.9977	NA	NA	MS2 reverse	343.143	237.754	10428.3	3377.85	1.4931	0.0313222	0.111745	3.08725	1.62632
65453	NA	NA	1-O-Hexadecyl-lyso-sn-glycero-3-phosphocholine;1-O-Hexadecyl-2-lyso-sn-glycero-3-phosphocholine	-10.8029	MS1 mz matched	540.366	181.839	7621.75	2468.14	1.14287	0.046969	0.145196	3.08805	1.6267
78080	NA	NA	Chalcomoracin;	-7.6095750797077;	MS1 mz matched	629.218	36.801	7940.6	2550.16	1.32146	0.00647132	0.049198	3.11377	1.63866
43797	NA	NA	4-Mercaptobutyl glucosinolate;Glucoiberverin;3-Methylthiopropyl glucosinolate	3.24859229119692;3.35497096334919	MS1 mz matched	406.039	166.959	22849.7	7315.26	1.31011	0.0124645	0.0651113	3.12356	1.64319
50661	NA	NA	N-Acetyl-leu-leu-tyr;c-LLY	21.0496	MS1 mz matched	448.262	166.853	12584.4	3991.17	1.49654	0.0057597	0.046284	3.15305	1.65675
55105	NA	NA	3-Amino-3-deoxythimidine glucuronide;	1.57261975416055;	MS1 mz matched	476.147	356.77	17897.3	5559.79	1.43236	0.00505953	0.043329	3.21906	1.68664
97108	NA	NA	PS(18:1(9Z)/18:1(9Z));PS(18:0/18:2(9Z,12Z));PS(18:2(9Z,12Z)/18:0);	5.92455204589079;5.92455204589079;5.92455204589079;	MS1 mz matched	786.527	177.6	42085.5	12974.3	1.40618	0.00257607	0.0307756	3.24377	1.69767
57840	NA	NA	(3b,4b,11b,14b)-11-Ethoxy-3,4-epoxy-14-hydroxy-12-cyathen-15-al 14-xyloside;	-8.64617444502508;	MS1 mz matched	493.284	45.3185	46155.1	14224.1	1.45563	0.00616285	0.0479867	3.24486	1.69816
74058	NA	NA	UDP-4-dehydro-6-deoxy-D-glucose;Antimycin A1	-13.678979876488;10.2138823440249	MS1 mz matched	600.277	35.176	27022.9	8303.82	1.37036	0.00760159	0.0524174	3.25427	1.70233
14372	NA	NA	Clonidine;N1-Acetyl-tabtoxinine-beta-lactam	-21.7302493763221;-5.64995569137306	MS1 mz matched	229.086	169.79	63641.9	19367.1	1.45006	0.0376417	0.126086	3.28609	1.71637
56904	NA	NA	2,3-Dihydrowithanolide E;14alpha-Hydroxyixocarpanolide;Perulactone B;Withaphysacarpin;Hydrocortisone butyrate propiote;Hydrocortisone buteprate;Hydrocortisone probutate	11.4615174872731;11.4615174872731;11.4615174872731;11.4615174872731;11.4688904299387	MS1 mz matched	487.271	46.4795	635999	193393	1.36286	0.0117153	0.0631562	3.28863	1.71748
32431	NA	NA	Omega-Carboxy-trinor-leukotriene B4;Pinolidoxin;Trimethylolpropane trimethacrylate;2-Ethyl-2(hydroxymethyl)-1,3-propanediol trimethacrylate;TMPT	0.181563907055846;0.295706722729402;0.295706722729402	MS1 mz matched	337.162	241.411	2459.71	747.936	1.26646	0.0247533	0.0979412	3.28866	1.7175
55647	NA	NA	Methyl 4,6-di-O-galloyl-beta-D-glucopyranoside;	-14.0451974453893;	MS1 mz matched	479.361	23.02	65556.1	19930	1.31696	0.0358295	0.122003	3.28931	1.71779
63724	NA	NA	Cinncassiol D2 glucoside;Uscharidin	-18.8076809734626;21.0070087482195	MS1 mz matched	529.263	29.616	112994	34037.8	1.35433	0.0215344	0.0888384	3.31967	1.73104
61561	NA	NA	Ganoderic acid delta;Ganoderenic acid C;Ganoderic acid epsilon;Ganoderic acid B;Cucurbitacin D;Ganoderic acid A;Cucurbitacin D;Cucurbitacin L;Adynerin;Adynerigenin 3-O-beta-D-diginoside	-5.23678950219025;-5.23678950219025;-5.23678950219025;-5.23678950219025;-5.23678950219025;-5.23678950219025;-5.22942960287976;-5.22942960287976;-5.22942960287976	MS1 mz matched	515.302	76.7145	169803	51027.3	1.19244	0.0391031	0.128967	3.32768	1.73452
67330	NA	NA	Integerressine	4.8711	MS1 mz matched	553.286	98.035	129171	38552.1	1.3676	0.0158265	0.0738768	3.35057	1.74441
13866	NA	NA	2-Amino-1,7,9-trimethylimidazo[4,5-g]quinoxaline;2-Amino-3,4,8-trimethyl-3H-imidazo[4,5-f]quinoxaline;Ametryn	9.62234919459916;9.62234919459916;-5.36807553690658	MS1 mz matched	226.119	330.488	37266.3	11062.9	1.3335	0.011607	0.0627948	3.36857	1.75214
100191	NA	NA	TG(14:1(9Z)/18:4(6Z,9Z,12Z,15Z)/18:3(9Z,12Z,15Z));TG(14:1(9Z)/22:6(4Z,7Z,10Z,13Z,16Z,19Z)/14:1(9Z));TG(18:4(6Z,9Z,12Z,15Z)/14:0/18:4(6Z,9Z,12Z,15Z));TG(18:3(9Z,12Z,15Z)/14:1(9Z)/18:4(6Z,9Z,12Z,15Z));TG(14:1(9Z)/14:1(9Z)/22:6(4Z,7Z,10Z,13Z,16Z,19Z));TG(14:1(9Z)/18:3(6Z,9Z,12Z)/18:4(6Z,9Z,12Z,15Z));TG(14:0/18:4(6Z,9Z,12Z,15Z)/18:4(6Z,9Z,12Z,15Z));TG(14:1(9Z)/18:4(6Z,9Z,12Z,15Z)/18:3(6Z,9Z,12Z));TG(…	-12.5725316062206;-12.5725316062206;-12.5725316062206;-12.5725316062206;-12.5725316062206;-12.5725316062206;-12.5725316062206;-12.5725316062206;-12.5725316062206;-12.5725316062206;	MS1 mz matched	818.233	376.817	4630.88	1350.5	1.30141	0.023819	0.0953919	3.42901	1.77779
54834	NA	NA	Phorbol 13-butanoate;Ajugarin I;Clerodin;3-Deoxycaryoptinol;Nigakilactone C;Quassin	-1.15146218422745;-1.15146218422745;-1.15146218422745;-1.15146218422745	MS1 mz matched	474.26	86.415	146196	41409.5	1.36689	0.00797467	0.0536203	3.5305	1.81987
68729	NA	NA	Biliverdin;Biliverdin;Biliverdin IX alpha	2.00120967467355;2.06097816091334	MS1 mz matched	563.217	109.643	23331.1	6599.61	1.26838	0.0498276	0.14909	3.53522	1.8218
60571	NA	NA	Ganodermic acid TQ;2-O-[2-O-(alpha-D-Mannopyranosyl)-alpha-D-glucopyranosyl]-3-phospho-D-glycerate	2.11018449286947;-5.48361636118907	MS1 mz matched	509.336	21.7	15243.2	4309.9	1.26921	0.0398508	0.130821	3.53677	1.82243
50781	NA	NA	SN-38 carboxylate form	-7.33245	MS1 mz matched	449.157	357.933	25447	7084.55	1.44901	0.00223051	0.0289516	3.59191	1.84475
16346	Cytidine	0.9829	NA	NA	MS2 forward	242.078	230.481	407511	113355	1.57327	7.83125e-05	0.00888311	3.59499	1.84599
105699	NA	NA	PI(20:3(8Z,11Z,14Z)/18:2(9Z,12Z));PI(18:1(11Z)/20:4(5Z,8Z,11Z,14Z));PI(22:5(7Z,10Z,13Z,16Z,19Z)/16:0);PI(18:2(9Z,12Z)/20:3(5Z,8Z,11Z));PI(22:5(4Z,7Z,10Z,13Z,16Z)/16:0);PI(18:1(9Z)/20:4(8Z,11Z,14Z,17Z));PI(18:1(11Z)/20:4(8Z,11Z,14Z,17Z));PI(16:0/22:5(4Z,7Z,10Z,13Z,16Z));PI(20:4(5Z,8Z,11Z,14Z)/18:1(11Z));PI(16:0/22:5(7Z,10Z,13Z,16Z,19Z));PI(20:4(8Z,11Z,14Z,17Z)/18:1(9Z));PI(20:3(5Z,8Z,11Z)/18:2(9Z,…	3.98036732332465;3.98036732332465;3.98036732332465;3.98036732332465;3.98036732332465;3.98036732332465;3.98036732332465;3.98036732332465;3.98036732332465;3.98036732332465;3.98036732332465;3.98036732332465;3.98036732332465;3.98036732332465;3.98036732332465;3.98036732332465;3.98036732332465;3.98036732332465;23.0632364549218	MS1 mz matched	883.534	176.958	427770	118681	1.50605	0.000746679	0.0188728	3.60438	1.84975
61336	NA	NA	Almitrine;	-13.0968301827211;	MS1 mz matched	514.186	358.637	26708.9	7391.23	1.53015	0.00347618	0.0365703	3.61359	1.85343
15829	Salsalate	0.941	NA	NA	MS2 reverse	239.039	364.632	13868.9	3794.66	1.51947	0.00117038	0.0233935	3.65484	1.86981
105159	NA	NA	SM(d18:0/26:1(17Z));	-5.94333858723924;	MS1 mz matched	876.244	377.801	19509.6	5262.71	1.32545	0.0411796	0.133353	3.70714	1.8903
61552	NA	NA	Cavipetin E isomer 2;Cavipetin E isomer 1;Lucidenic acid E2;Ajugalactone	14.8791630456104;14.8791630456104;14.8791630456104;14.914609983917	MS1 mz matched	515.279	112.154	83023.9	22208.5	1.3293	0.0194272	0.0836266	3.73838	1.90241
57834	NA	NA	Pyriprole	13.1507	MS1 mz matched	493.267	26.459	76490.6	20197.5	1.35242	0.0150694	0.0717686	3.78713	1.92111
75879	NA	NA	6-Deamino-6-oxoparomomycin II	3.74431	MS1 mz matched	613.259	97.037	17559.8	4632.93	1.44137	0.00729043	0.051429	3.79021	1.92228
17900	NA	NA	beta-2,3,5,6-Tetrachloro-1,4-cyclohexanediol	14.2853	MS1 mz matched	252.942	165.737	29926.9	7878.04	1.50282	0.00335736	0.0358838	3.79877	1.92553
35850	NA	NA	N1-(5-Phospho-a-D-ribosyl)-5,6-dimethylbenzimidazole;N1-(5-Phospho-alpha-D-ribosyl)-5,6-dimethylbenzimidazole;alpha-Ribazole 5-phosphate	-15.493871335324;-15.493871335324	MS1 mz matched	357.278	40.359	355838	92877.1	1.1974	0.0486392	0.147497	3.83128	1.93783
43399	NA	NA	Flunarizine;15beta-Hydroxy-7alpha-mercapto-pregn-4-ene-3,20-dione 7-acetate	-1.00270553519213;9.64863863904765	MS1 mz matched	403.192	383.694	13802.2	3556.52	1.43137	0.0101394	0.0596848	3.88082	1.95636
63565	NA	NA	Malformin;Iodosulfuron-methyl-sodium;Iodosulfuron-methyl sodium salt	1.39672177547974;-4.15688696029188	MS1 mz matched	528.233	150.574	6188.22	1586.53	1.59493	0.00309748	0.034284	3.90048	1.96365
93787	NA	NA	Diadenosine triphosphate;P1,P2-Bis(5-adenosyl) triphosphate;P1,P3-Bis(5-adenosyl) triphosphate;ApppA;Adenosine 5-triphosphate 5-adenosine	-14.9850523613356;-14.9850523613356;-14.9850523613356	MS1 mz matched	755.396	37.1435	2332.94	593.659	1.60516	5.40386e-05	0.00888311	3.92976	1.97444
97870	NA	NA	TG(14:0/20:5(5Z,8Z,11Z,14Z,17Z)/14:1(9Z));TG(14:1(9Z)/20:4(5Z,8Z,11Z,14Z)/14:1(9Z));TG(14:1(9Z)/18:4(6Z,9Z,12Z,15Z)/16:1(9Z));TG(16:1(9Z)/14:1(9Z)/18:4(6Z,9Z,12Z,15Z));TG(14:1(9Z)/14:0/20:5(5Z,8Z,11Z,14Z,17Z));TG(14:1(9Z)/20:4(8Z,11Z,14Z,17Z)/14:1(9Z));TG(14:1(9Z)/14:1(9Z)/20:4(5Z,8Z,11Z,14Z));TG(14:1(9Z)/16:1(9Z)/18:4(6Z,9Z,12Z,15Z));TG(14:0/14:1(9Z)/20:5(5Z,8Z,11Z,14Z,17Z));TG(14:1(9Z)/14:1(9Z)…	-16.2218260520499;-16.2218260520499;-16.2218260520499;-16.2218260520499;-16.2218260520499;-16.2218260520499;-16.2218260520499;-16.2218260520499;-16.2218260520499;-16.2218260520499;-18.2337987982017	MS1 mz matched	794.201	322.93	1900.92	467.736	1.33321	0.0312191	0.111666	4.06409	2.02293
24984	NA	NA	N4-Acetylsulfamethoxazole;Acetylsulfamethoxazole	9.31191986625059;9.23261394947156	MS1 mz matched	294.065	322.219	2.60223e+06	639914	1.38365	0.0277415	0.104513	4.06653	2.0238
84347	NA	NA	Citbismine F;	10.1719395854434;	MS1 mz matched	675.19	104.701	3784.85	928.054	1.52372	0.0109893	0.0612484	4.07826	2.02795
106029	NA	NA	6a, 3-p-Dihydroxypaclitaxel;	4.79871726943485;	MS1 mz matched	888.284	456.548	10346.9	2531.97	1.38894	0.0141055	0.0697359	4.08649	2.03086
13838	NA	NA	Nitroglycerin;L-Arogete;L-Arogenic acid;Pretyrosine	-13.6604333591238;17.6057361434003	MS1 mz matched	226.083	260.94	1.65929e+06	404873	1.50376	0.00449019	0.0421992	4.0983	2.03503
20968	(-)-Naringenin	0.812	NA	NA	MS2 reverse	271.067	274.224	56383.2	13577.6	1.57057	0.00536995	0.0448313	4.15268	2.05404
61687	NA	NA	Pyronaridine;	-22.1431912850302;	MS1 mz matched	516.203	372.503	37331.4	8950.45	1.33476	0.0355566	0.121409	4.1709	2.06036
52931	NA	NA	Thymidine 5-triphosphate;dTTP;Deoxythymidine triphosphate;Deoxythymidine 5-triphosphate;TTP	-10.9189154327888;-10.9960947266544	MS1 mz matched	462.962	168.307	16900.5	4028	1.42347	0.034301	0.118437	4.19576	2.06893
79239	NA	NA	Hexyl heptanoate;Kanokoside C	-8.12926013582751;-15.2360655563299	MS1 mz matched	637.232	105.337	16793.6	3993.6	1.58726	0.00619529	0.0479867	4.20513	2.07215
61556	NA	NA	Ganoderic acid delta;Ganoderenic acid C;Ganoderic acid epsilon;Ganoderic acid B;Cucurbitacin D;Ganoderic acid A;Cucurbitacin D;Cucurbitacin L;Adynerin;Adynerigenin 3-O-beta-D-diginoside	-5.23678950219025;-5.23678950219025;-5.23678950219025;-5.23678950219025;-5.23678950219025;-5.23678950219025;-5.22942960287976;-5.22942960287976;-5.22942960287976	MS1 mz matched	515.294	42.659	2.10752e+07	4.98891e+06	1.33505	0.034374	0.118437	4.22441	2.07875
85097	NA	NA	Elloramycin A	22.1143	MS1 mz matched	681.187	106.213	4079.85	965.296	1.64161	0.00625465	0.0483248	4.22652	2.07947
92466	NA	NA	NADP;DP+;DP;Nicotimide adenine dinucleotide phosphate;beta-Nicotimide adenine dinucleotide phosphate;TPN;Triphosphopyridine nucleotide;beta-DP+	0.134334050329996;0.134334050329996	MS1 mz matched	743.403	357.32	29699.5	6865.31	1.59523	0.00117588	0.0233935	4.32602	2.11304
63435	NA	NA	Artenolide;Ganoderenic acid E;20-Hydroxy-3,7,11,15,23-pentaoxolanost-8-en-26-oic acid;Physapubenolide;Terpenoid EA-I;Excoecariatoxin;22,23,24,25-Tetradehydro-simplexin	-11.0240491472379;-11.0240491472379;-11.0240491472379;-11.0240491472379;-10.9894083032285	MS1 mz matched	527.266	41.2345	1.04703e+06	241822	1.36381	0.049518	0.148778	4.32977	2.11429
55636	NA	NA	Crustecdysone;Emetine	-20.2032566206666;0.41640745292263	MS1 mz matched	479.288	25.572	148417	32951.1	1.69002	0.00044721	0.0159894	4.50416	2.17126
75900	NA	NA	Integerressine	4.8711	MS1 mz matched	613.304	97.275	26322.4	5842.94	1.53325	0.00589166	0.046962	4.50499	2.17152
11433	NA	NA	Hydroxyphenylacetylglycine;3-Carbamoyl-2-phenylpropionic acid;N-Benzyloxycarbonylglycine;N-CBZ-glycine;p-Hydroxyphenylacetylglycine;4-Hydroxyphenylacetylglycine;3-Carbamoyl-2-phenylpropionic acid	0.919314564468196;0.919314564468196;0.956622891498959;0.956622891498959;0.956622891498959	MS1 mz matched	208.061	188.046	19787.7	4375.66	1.64749	0.00064531	0.0177875	4.52223	2.17703
3537	NA	NA	Methyl 2-propenyl selenide;2-Phenylacetamide;alpha-Phenylacetamide;Acetanilide;N-Phenylacetamide;N-Acetylarylamine;N-Benzylformamide;(Z)-Phenylacetaldehyde oxime;Z-Phenylacetaldoxime;(E)-Phenylacetaldoxime;(E)-Phenylacetaldehyde oxime	0;11.8458499545139;11.8458499545139;11.8458499545139;11.8458499545139;11.8458499545139	MS1 mz matched	134.06	81.816	365215	80717.5	1.43144	0.0205259	0.0863382	4.5246	2.17779
58813	NA	NA	Vicenistatin	-22.6053	MS1 mz matched	499.35	42.309	81546.3	17759.7	1.62587	0.00771846	0.0527464	4.59166	2.19901
55642	NA	NA	Schleicherastatin 5;3-beta-Hydroxy-4-beta-methyl-5-alpha-cholest-7-ene-4-alpha-carboxylate;(3beta,5alpha,6beta,22E,24R)-23-Methylergosta-7,22-diene-3,5,6-triol;4alpha-Carboxy-4beta-methyl-5alpha-cholesta-8-en-3beta-ol;3beta-Hydroxy-4beta-methyl-5alpha-cholest-7-ene-4alpha-carboxylate;Messagenin	3.72355458159846;3.72355458159846;3.72355458159846;3.72355458159846;3.82572430531713;3.82572430531713	MS1 mz matched	479.323	24.26	105209	22703	1.44648	0.0249808	0.098247	4.63413	2.2123
20414	NA	NA	(閸?-Mephosfolan;Diallat;Di-allate	23.1248511135098;-13.594220653554	MS1 mz matched	268.037	46.511	105084	22545.5	1.49247	0.0136031	0.0683482	4.66099	2.22064
67323	NA	NA	Acrovestone	-1.80412	MS1 mz matched	553.28	77.137	298366	64005.5	1.57575	0.00372606	0.0382425	4.66157	2.22082
84647	NA	NA	Artonin C;Kuwanon J;	23.4360222441605;23.4360222441605;	MS1 mz matched	677.262	382.546	9753.93	2090.82	1.56777	0.0114927	0.0625194	4.66511	2.22191
25975	NA	NA	Cajanin;Barpisoflavone A;Takakin;3,5-Dihydroxy-6,7-methylenedioxyflavanone;Pratensein;Diosmetin;Questinol;6alpha-Hydroxymaackiain;Kaempferide;Tectorigenin;3,3,7-Trihydroxy-4-methoxyflavone;Chrysoeriol;Santal;Luteolin 7-methyl ether;(R)-2-Hydroxystearate;(S)-2-Hydroxystearate;(R)-10-Hydroxystearate	13.6547005973565;13.6547005973565;13.6547005973565;13.6547005973565;13.6547005973565;13.6547005973565;13.6547005973565;13.6547005973565;13.6547005973565;13.6547005973565;13.6547005973565;13.6547005973565;13.6547005973565;13.6547005973565;1.99822557575512;1.99822557575512;1.99822557575512	MS1 mz matched	299.258	175.494	8048.84	1689.35	1.53232	0.00611347	0.0477995	4.76447	2.25232
28184	Deoxyadenosine monophosphate	0.7931	NA	NA	MS2 reverse	312.058	448.163	31203.9	6531.5	1.58536	0.00451599	0.0422412	4.77744	2.25624
68607	NA	NA	Taurolithocholic acid 3-sulfate;Taurolithocholate sulfate;3alpha-Sulfatolithocholyltaurine;Taurolithocholic acid 3-sulfate	-2.94500576985459;-3.01815133974497	MS1 mz matched	562.249	98.908	78995.3	16490	1.64048	0.00131254	0.024255	4.79049	2.26017
82806	NA	NA	Medicagenic acid 3-O-beta-D-glucoside;Elatoside G;Phytolaccasaponin G;Phytolaccoside B;Esculentoside B	-6.41588470960373;-6.41588470960373;-6.41588470960373;-6.47217723883341	MS1 mz matched	663.368	238.708	7044.5	1459.34	1.65123	0.00556619	0.0454695	4.82717	2.27118
23213	N4-Acetylcytidine	0.8747	NA	NA	MS2 reverse	284.088	159.144	63341.8	12832.9	1.69196	0.000367447	0.0147836	4.93589	2.30331
42009	NA	NA	Sucralose;Sucralose	3.74253925117823;3.61804842556783	MS1 mz matched	395.016	322.226	10961.4	2216.62	1.54708	0.0144989	0.0706895	4.94509	2.306
13542	NA	NA	5-Pyridoxolactone;6-Methoxy-2(3H)-benzoxazolone;Noradrenochrome;(R)-2-Hydroxy-2H-1,4-benzoxazin-3(4H)-one;Formylanthranilic acid;4-Pyridoxolactone;4-Pyridoxolactone;4-Pyridoxic acid lactone;4-Nitroacetophenone;p-Nitroacetophenone;3,4-Dihydroxymandelonitrile;Formylanthranilate;N-Formylanthranilate;2-(Formylamino)-benzoic acid;5-Pyridoxolactone;HBOA;2-Hydroxy-1,4-benzoxazin-3-one;Isatite	2.46542418147175;2.46542418147175;2.46542418147175;2.46542418147175;2.46542418147175;2.46542418147175;2.42361669055916;2.42361669055916;2.42361669055916;2.42361669055916;2.42361669055916;2.42361669055916;2.42361669055916	MS1 mz matched	224.047	46.468	109248	22067.1	1.59907	0.0154946	0.0730882	4.95072	2.30764
25663	NA	NA	DOPA sulfate;N-Phosphoguanidinoethyl methyl phosphate	-9.46627238748215;0.36098098760695	MS1 mz matched	298.001	74.407	43246.9	8654.77	1.59437	0.0261276	0.100714	4.99689	2.32103
78378	NA	NA	Mulberrofuran E;3-Hydroxyethylchlorophyllide a;3-Devinyl-3-(1-hydroxyethyl)chlorophyllide a;Bacteriochlorophyllide a	15.5440721475615;3.71009183885454;3.71009183885454	MS1 mz matched	631.251	169.9	73533.3	14712.9	1.68189	0.0151214	0.0718331	4.99787	2.32131
45296	NA	NA	CPA(18:2(9Z,12Z)/0:0);Atractyloside G	7.74710736537067;-12.0122717367954	MS1 mz matched	415.229	322.337	30053.5	5994.09	1.64152	0.00323455	0.0350753	5.01385	2.32592
66453	NA	NA	5beta-Scymnol sulfate	2.00619	MS1 mz matched	547.295	137.413	157439	30568.9	1.48276	0.0197619	0.083984	5.1503	2.36466
28389	Tosyllysine Chloromethyl Ketone	0.9986	NA	NA	MS2 reverse	313.076	114.24	61164.3	11861.3	1.54908	0.016328	0.075292	5.15664	2.36643
62487	NA	NA	Hovenine A;Quillaic acid;Alisol C;Glabric acid;Acerinol	11.0916542186484;-17.4776825414803;-17.4776825414803;-17.4776825414803;-17.4776825414803	MS1 mz matched	521.284	105.933	122792	23408.6	1.53806	0.0124551	0.0651113	5.2456	2.39111
74730	NA	NA	Phaeophorbide b;Cancentrine	-11.2739371716412;7.257892380685	MS1 mz matched	605.235	43.275	41374.9	7794.67	1.41603	0.0497386	0.148948	5.30811	2.4082
59684	NA	NA	alpha-Ionol O-[arabinosyl-(1-&gt;6)-glucoside];	-2.35017194324255;	MS1 mz matched	504.271	42.609	64015.1	12043.7	1.46643	0.0251444	0.0986189	5.31521	2.41013
54353	NA	NA	Diclofenac acyl glucuronide;	9.80852176594647;	MS1 mz matched	471.278	36.999	156441	29246.6	1.51422	0.0213095	0.0883537	5.34903	2.41928
82764	NA	NA	2,7-Dihydroxy-4-methoxy-8-prenylflavan 2,7-diglucoside;	-21.2353922963304;	MS1 mz matched	663.246	105.383	12822.5	2395.11	1.62615	0.00466881	0.0424168	5.35363	2.42052
95787	NA	NA	PG(18:1(11Z)/18:1(9Z));PG(18:1(9Z)/18:1(11Z));PG(18:1(9Z)/18:1(9Z));PG(18:0/18:2(9Z,12Z));PG(18:1(11Z)/18:1(11Z));PG(18:2(9Z,12Z)/18:0);Oligomycin C;1,2-Di-(9Z,12Z,15Z-octadecatrienoyl)-3-O-beta-D-galactosyl-sn-glycerol	-16.3467119307265;-16.3467119307265;-16.3467119307265;-16.3467119307265;-16.3467119307265;-16.3467119307265;0.289337431590247;0.289337431590247	MS1 mz matched	773.528	39.049	610402	113583	1.78365	8.18865e-05	0.00888311	5.37407	2.42602
96064	NA	NA	TG(14:1(9Z)/15:0/o-18:0);TG(15:0/14:1(9Z)/o-18:0);TG(15:0/o-18:0/14:1(9Z));	-9.28142780438376;-9.28142780438376;-9.28142780438376;	MS1 mz matched	776.287	30.266	4198.26	779.807	1.58111	0.00821697	0.0547132	5.38372	2.4286
89860	NA	NA	Trypanothione disulfide;Trypanothione disulfide;Oxidized trypanothione	9.69735927046511;9.14321938841127	MS1 mz matched	720.851	424.091	2429.73	451.282	1.43835	0.0357706	0.121887	5.38406	2.42869
29158	NA	NA	4,7-Di-O-methylcatechin;Paeoniflorigenone;Paeonilactone C	9.23421733374445;9.3546169363316;9.3546169363316	MS1 mz matched	317.113	167.561	71927.6	13332.9	1.5153	0.0179111	0.0798314	5.39477	2.43156
53913	NA	NA	Fe(III)dicitrate;Iron(III)dicitrate	22.1176	MS1 mz matched	469.018	168.15	4671.95	859.555	1.68021	0.0020502	0.0280552	5.43531	2.44236
53216	NA	NA	LysoPC(14:1(9Z));	0.990144676991872;	MS1 mz matched	464.282	96.795	67923.6	12429.9	1.76329	0.000257684	0.0136711	5.46453	2.4501
29090	NA	NA	3-Deoxy-D-manno-octulosote 8-phosphate;2-Dehydro-3-deoxy-D-octote 8-phosphate	-21.6778	MS1 mz matched	317.028	166.861	115813	21185.5	2.09343	0.016922	0.077237	5.46662	2.45065
72483	NA	NA	Cinncassiol D2 glucoside;	2.42856170112398;	MS1 mz matched	589.294	379.822	3112.26	566.678	1.47721	0.0257225	0.100091	5.49211	2.45736
88973	NA	NA	Argenteane;	-14.1649504266837;	MS1 mz matched	713.321	310.654	4739.64	846.004	1.5577	0.0125714	0.0654298	5.60238	2.48604
100704	NA	NA	PGP(16:0/18:3(9Z,12Z,15Z));PGP(18:2(9Z,12Z)/16:1(9Z));PGP(16:0/18:3(6Z,9Z,12Z));PGP(16:1(9Z)/18:2(9Z,12Z));PGP(18:3(6Z,9Z,12Z)/16:0);PGP(18:3(9Z,12Z,15Z)/16:0);Yiamoloside B	13.6269723899535;13.6269723899535;13.6269723899535;13.6269723899535;13.6269723899535;13.6269723899535;19.2859338245637	MS1 mz matched	823.472	41.939	111170	19817.2	1.60047	0.0339153	0.11801	5.60979	2.48795
46521	NA	NA	Cefuroxime;Cefuroxime	4.17644412493522;4.13918587289341	MS1 mz matched	423.071	37.569	23349.3	4071.22	1.57267	0.02177	0.0891395	5.73519	2.51984
42375	NA	NA	Ethoxysulfuron	5.44852	MS1 mz matched	397.092	37.889	29777.1	5144.11	1.73947	0.0133573	0.0677338	5.78858	2.53321
90940	NA	NA	DG(24:0/0:0/20:3n9);DG(20:3(5Z,8Z,11Z)/24:0/0:0);DG(24:0/0:0/20:3n6);DG(24:1(15Z)/20:2(11Z,14Z)/0:0);DG(22:2(13Z,16Z)/22:1(13Z)/0:0);DG(22:1(13Z)/22:2(13Z,16Z)/0:0);DG(24:0/20:3(5Z,8Z,11Z)/0:0);DG(20:2(11Z,14Z)/24:1(15Z)/0:0);DG(22:1n9/0:0/22:2n6);DG(24:0/20:3(8Z,11Z,14Z)/0:0);DG(20:3(8Z,11Z,14Z)/24:0/0:0);	18.1897082631633;18.1897082631633;18.1897082631633;18.1897082631633;18.1897082631633;18.1897082631633;18.1897082631633;18.1897082631633;18.1897082631633;18.1897082631633;18.1897082631633;	MS1 mz matched	730.18	169.827	5057.34	848.881	1.70969	0.0434516	0.138138	5.95766	2.57475
75866	NA	NA	Chlorophyllide;Chlorophyllide a;13(1)-Hydroxy-magnesium-protoporphyrin IX 13-monomethyl ester;13(1)-Hydroxy-Mg-protoporphyrin IX 13-monomethyl ester	-16.4323926557351;-16.4323926557351	MS1 mz matched	613.228	114.314	8328.87	1396.69	1.62684	0.0126244	0.0655673	5.96329	2.57611
82756	NA	NA	Bruceoside A	-6.3027	MS1 mz matched	663.212	112.034	4006.68	656.925	1.50931	0.0431115	0.137633	6.09915	2.60861
64049	NA	NA	Ganoderic acid G;Ganoderic acid I;Ganoderic acid eta;Cucurbitacin J;Simplexin	-11.1120792635946;-11.1120792635946;-11.1120792635946;-11.0775129078867;-11.0775129078867	MS1 mz matched	531.298	45.237	1.55655e+06	253001	1.68446	0.00478812	0.0427207	6.15235	2.62114
89465	NA	NA	Verteporfin;	14.9459780729956;	MS1 mz matched	717.301	90.035	12386.7	1951.65	1.6508	0.010527	0.0606781	6.34678	2.66603
62182	NA	NA	1-Linoleoylglycerophosphocholine;1-Linoleoyl-sn-glycero-3-phosphocholine	3.26709	MS1 mz matched	519.337	121.833	249795	38769.2	1.7621	0.0470165	0.145196	6.44314	2.68776
72148	NA	NA	Etoposide;Etoposide;VP-16	-3.89520773445806;-3.91033898727165	MS1 mz matched	587.184	47.848	10857.3	1649.41	1.60634	0.0259637	0.100383	6.58256	2.71865
92222	NA	NA	Bruceoside A	-6.3027	MS1 mz matched	741.258	105.138	10556.9	1593.6	1.68268	0.00828695	0.0549567	6.62458	2.72783
87583	NA	NA	4,4-bis(N-feruloyl)serotonin;	-8.49275748186905;	MS1 mz matched	701.251	68.5625	7135.73	1072.57	1.67872	0.00988223	0.059428	6.65292	2.73399
84653	NA	NA	Urdamycin B	11.2024	MS1 mz matched	677.267	72.046	9228.69	1354.82	1.81114	0.00111181	0.0228569	6.81176	2.76803
59882	NA	NA	Iriomoteolide 1a;Iriomoteolide-1a	20.9352	MS1 mz matched	505.325	224.976	4852.81	697.07	1.89658	9.56943e-05	0.00888311	6.96173	2.79945
83040	NA	NA	Barbinine;Aconitan-14-one, 7,8-dihydroxy-20-ethyl-4-(((2-(3-methyl-2,5-dioxo-1-pyrrolidinyl)benzoyl)oxy)methyl)-1,6,16-trimethoxy-, (1-alpha,4(S),6-beta,16-beta)-	-0.300158	MS1 mz matched	665.307	90.0345	18719.3	2613.85	1.79984	0.00190557	0.0278205	7.16158	2.84028
81113	NA	NA	Dehydroisocoproporphyrinogen;	-9.98109148584808;	MS1 mz matched	651.247	73.2365	17524.6	2412.34	1.87777	0.000320592	0.0147832	7.26456	2.86088
99466	NA	NA	TG(14:1(9Z)/15:0/20:4(8Z,11Z,14Z,17Z));TG(14:0/20:5(5Z,8Z,11Z,14Z,17Z)/15:0);TG(16:1(9Z)/15:0/18:4(6Z,9Z,12Z,15Z));TG(15:0/20:4(8Z,11Z,14Z,17Z)/14:1(9Z));TG(15:0/14:1(9Z)/20:4(8Z,11Z,14Z,17Z));TG(15:0/16:1(9Z)/18:4(6Z,9Z,12Z,15Z));TG(15:0/20:4(5Z,8Z,11Z,14Z)/14:1(9Z));TG(14:1(9Z)/15:0/20:4(5Z,8Z,11Z,14Z));TG(14:0/15:0/20:5(5Z,8Z,11Z,14Z,17Z));TG(15:0/18:4(6Z,9Z,12Z,15Z)/16:1(9Z));TG(15:0/14:0/20:…	-8.79623660449254;-8.79623660449254;-8.79623660449254;-8.79623660449254;-8.79623660449254;-8.79623660449254;-8.79623660449254;-8.79623660449254;-8.79623660449254;-8.79623660449254;-8.79623660449254;-8.79623660449254;	MS1 mz matched	810.26	450.606	47094.3	6421.34	1.56288	0.0313959	0.111784	7.33402	2.8746
81129	NA	NA	Secoisotetrandrine;Haplophytine	19.1289466763225;1.9066681566766	MS1 mz matched	651.291	90.024	15630.8	2129.47	1.80633	0.00249025	0.030318	7.34022	2.87582
28573	NA	NA	Avenanthramide C;	-0.460208928251173;	MS1 mz matched	314.074	351.639	776119	103671	1.83246	0.0026408	0.0310866	7.48637	2.90427
37157	NA	NA	7,9-Tetracosanedione;4,6-Tetracosanedione;10,12-Tetracosanedione;6,8-Tetracosanedione;(E)-2-Tetracosenoic acid;5,7-Tetracosanedione;Nervonic acid;(15Z)-Tetracosenoic acid;Nervonic acid;(Z)-15-Tetracosenoic acid;10,13-Dimethyl-11-docosyne-10,13-diol	-7.59028706037007;-7.59028706037007;-7.59028706037007;-7.59028706037007;-7.59028706037007;-7.59028706037007;-7.59028706037007;-7.64296855092075;-7.64296855092075	MS1 mz matched	365.34	39.8415	96147.7	12836.6	1.6815	0.0106908	0.0608179	7.49013	2.90499
113323	NA	NA	TG(20:1(11Z)/22:4(7Z,10Z,13Z,16Z)/22:6(4Z,7Z,10Z,13Z,16Z,19Z));TG(22:2(13Z,16Z)/20:4(8Z,11Z,14Z,17Z)/22:5(4Z,7Z,10Z,13Z,16Z));TG(20:1(11Z)/22:5(7Z,10Z,13Z,16Z,19Z)/22:5(4Z,7Z,10Z,13Z,16Z));TG(22:5(7Z,10Z,13Z,16Z,19Z)/20:1(11Z)/22:5(7Z,10Z,13Z,16Z,19Z));TG(22:1(13Z)/20:5(5Z,8Z,11Z,14Z,17Z)/22:5(7Z,10Z,13Z,16Z,19Z));TG(20:5(5Z,8Z,11Z,14Z,17Z)/22:0/22:6(4Z,7Z,10Z,13Z,16Z,19Z));TG(22:2(13Z,16Z)/20:4(…	19.0179826913268;19.0179826913268;19.0179826913268;19.0179826913268;19.0179826913268;19.0179826913268;19.0179826913268;19.0179826913268;19.0179826913268;19.0179826913268;19.0179826913268;19.0179826913268;19.0179826913268;19.0179826913268;19.0179826913268;19.0179826913268;19.0179826913268;19.0179826913268;19.0179826913268;19.0179826913268;19.0179826913268;19.0179826913268;19.0179826913268;19.01798…	MS1 mz matched	1008.58	137.964	11372.4	1499.21	1.71745	0.00737011	0.0515913	7.58559	2.92326
71756	NA	NA	Taurolithocholic acid 3-sulfate;Taurolithocholate sulfate;3alpha-Sulfatolithocholyltaurine;Taurolithocholic acid 3-sulfate	-2.94500576985459;-3.01815133974497	MS1 mz matched	584.232	98.158	73187.6	9543.27	1.99042	4.11942e-05	0.00888311	7.66903	2.93904
26702	NA	NA	Desvenlafaxine;O-Desmethylvenlafaxine;Hydroxy-alpha-sanshool;Tramadol;N-Desmethylvenlafaxine;Tramadol;Annofoline;(15R)-5beta-Hydroxy-15-methyllycopodan-8-one;Fawcettimine;Dendrobine;Butacarb	-9.60908140505696;-9.60908140505696;-9.60908140505696;-9.60908140505696;-9.60908140505696;-9.49889527847047;-9.49889527847047;-9.49889527847047;-9.49889527847047;-9.49889527847047	MS1 mz matched	303.198	103.204	45814.1	5866.37	2.02644	8.62564e-05	0.00888311	7.80962	2.96525
82762	NA	NA	Bruceoside A	-6.3027	MS1 mz matched	663.232	110.281	6812.07	854.139	1.79956	0.0197267	0.0839212	7.97536	2.99555
10347	Phenacemide	0.9914	NA	NA	MS2 reverse	199.045	168.015	141392	17675	2.1257	0.0168381	0.0769252	7.99955	2.99992
60583	NA	NA	Soyasapogenol D;alpha-Tocopherol acetate;alpha-Tocopherol acetate;Tocopherol acetate;Soyasapogenol D	10.9996387041793;10.9996387041793;10.9996387041793;10.9996387041793	MS1 mz matched	509.701	29.636	7477.33	880.073	1.62155	0.0425884	0.136359	8.49626	3.08683
61886	NA	NA	Corchoroside B;Sativanine B	-8.63921270381704;-11.2086049239486	MS1 mz matched	517.283	65.082	1.22751e+06	139256	1.92429	0.0013305	0.0243218	8.8148	3.13993
90322	NA	NA	Glucosylceramide (d18:1/9Z-18:1);Galactosylceramide (d18:1/18:1(9Z)) ;Sclerocitrin	-10.7559980421576;-10.7559980421576;-20.5343529007328	MS1 mz matched	725.071	322.209	2801.92	312.927	1.68332	0.0224665	0.0913847	8.95392	3.16252
74326	NA	NA	Protoporphyrin IX;Trilobine	-10.6812174131436;9.24860755089268	MS1 mz matched	602.259	101.792	77364	8537.49	1.9504	0.000997893	0.0217013	9.06169	3.17978
28773	Phthalic acid Mono-2-ethylhexyl Ester	0.6201	NA	NA	MS2 reverse	315.097	119.196	57585.6	6269.69	1.64306	0.0340671	0.118131	9.18477	3.19924
20315	NA	NA	Kamahine C;3-Methylcholanthrene;5,6-Cyclopenteno-1,2-benzanthracene;2,3-Dihydro-1H-benzo[a]cyclopent[h]anthracene	-22.6523539921922;-0.745920189548164;-0.745920189548164	MS1 mz matched	267.113	41.939	352237	37650.5	1.92272	0.00209035	0.0280552	9.35544	3.2258
80297	NA	NA	Harderoporphyrin;Epoxypheophorbide a	-2.44121180524404;-2.46603651226519	MS1 mz matched	645.22	108.292	8541.37	911.703	1.89637	0.00601549	0.0475446	9.36859	3.22783
95882	NA	NA	PC(18:4(6Z,9Z,12Z,15Z)/18:3(6Z,9Z,12Z));PC(22:6(4Z,7Z,10Z,13Z,16Z,19Z)/14:1(9Z));PC(18:3(6Z,9Z,12Z)/18:4(6Z,9Z,12Z,15Z));PC(14:1(9Z)/22:6(4Z,7Z,10Z,13Z,16Z,19Z));PC(18:3(9Z,12Z,15Z)/18:4(6Z,9Z,12Z,15Z));PC(18:4(6Z,9Z,12Z,15Z)/18:3(9Z,12Z,15Z));	-16.2629951292156;-16.2629951292156;-16.2629951292156;-16.2629951292156;-16.2629951292156;-16.2629951292156;	MS1 mz matched	774.503	42.309	103838	10381.8	2.12642	4.96013e-06	0.00382359	10.0019	3.3222
70753	NA	NA	Chaetoglobosin N;	-1.97739878245648;	MS1 mz matched	577.239	104.701	30328.9	2819.76	2.14314	2.84733e-05	0.00878046	10.7558	3.42705
74844	NA	NA	7-O-Phosphohygromycin;4-O-Phosphohygromycin B	-21.4275715209691;-21.4275715209691	MS1 mz matched	606.186	357.99	47529.3	4339.27	1.77517	0.0126451	0.0656055	10.9533	3.45329
64051	NA	NA	Ganoderic acid G;Ganoderic acid I;Ganoderic acid eta;Cucurbitacin J;Simplexin	-5.6022538584604;-5.6022538584604;-5.6022538584604;-5.56768731229573;-5.56768731229573	MS1 mz matched	531.301	97.667	1.54511e+07	1.37205e+06	1.88503	0.00695516	0.0506147	11.2613	3.49331
32469	NA	NA	7-Demethylmitomycin B;6-Demethylmitomycin B	-19.92	MS1 mz matched	337.31	149.528	10995.6	911.147	2.08046	0.000573791	0.0167968	12.0679	3.5931
71316	NA	NA	Biliverdin;Biliverdin;Biliverdin IX alpha	0.283727976661137;0.34349636024985	MS1 mz matched	581.237	226.925	24457.8	1755.86	1.76585	0.0368696	0.124344	13.9292	3.80004
61883	NA	NA	LysoPC(14:1(9Z));	7.43779831458237;	MS1 mz matched	517.283	105.933	4.91673e+07	3.50704e+06	2.05612	0.00189199	0.0278205	14.0196	3.80937
56757	NA	NA	Mometasone;Mometasone	16.3795947688371;15.6776011303939	MS1 mz matched	486.379	154.118	4927.76	336.9	1.86143	0.0193536	0.0836171	14.6268	3.87054
72423	NA	NA	4-Hydroxyanigorootin;	1.74180025714462;	MS1 mz matched	589.138	322.178	55628.5	3505.48	1.90462	0.0185647	0.082004	15.869	3.98814
42393	S-Adenosylmethionine	0.926	NA	NA	MS2 reverse	397.135	37.8285	41914.5	2565.04	1.9667	0.0149138	0.0715399	16.3407	4.0304
61885	NA	NA	Corchoroside B;Sativanine B	-6.76785921059575;-9.33725623901001	MS1 mz matched	517.284	86.326	9.91051e+06	577669	2.18568	0.00121742	0.0237998	17.156	4.10064
73624	NA	NA	5-Oxo-delta-bilirubin;15-Oxo-beta-bilirubin	-13.4233146514824;-13.4233146514824	MS1 mz matched	597.235	195.311	14830	817.609	2.11023	0.00565903	0.0459566	18.1383	4.18096
60873	NA	NA	3,7,11,15,23-Pentaoxolanost-8-en-26-oic acid;Ganoderenic acid D;Anabsin;Ganosporelactone A;Pedilstatin;12-O-2Z,4E-Octadienoyl-4-deoxyphorbol 13-acetate	3.20841791657307;3.20841791657307;3.20841791657307;3.20841791657307;3.21544538170027	MS1 mz matched	511.279	28.8725	4.59331e+06	252632	1.94381	0.0284557	0.105883	18.1819	4.18443
64052	NA	NA	3,5-Di-O-galloyl-1,4-galactarolactone;25-Hydroxy-24-epi-brassinolide;26-Hydroxy-24-epi-brassinolide;26-Hydroxybrassinolide	6.04434128765807;-10.073739775145;-10.073739775145;-10.073739775145	MS1 mz matched	531.3	76.397	2.44433e+07	1.30247e+06	2.14047	0.00321916	0.0350625	18.7669	4.23012
78363	NA	NA	Mulberrofuran E;3-Hydroxyethylchlorophyllide a;3-Devinyl-3-(1-hydroxyethyl)chlorophyllide a;Bacteriochlorophyllide a	-0.0286283229270326;-11.8624243474678;-11.8624243474678	MS1 mz matched	631.226	249.585	16118.6	818.656	1.88172	0.044717	0.141098	19.6891	4.29932
49758	NA	NA	Pantoprazole;Pantoprazole	23.4760153377013;23.997717086795	MS1 mz matched	442.387	153.871	3126.93	142.047	2.00011	0.0190725	0.0833512	22.0134	4.46031
76194	NA	NA	Goshonoside F6;Avermectin A2a aglycone	1.47514574801399;-23.2229126724617	MS1 mz matched	615.347	309.779	48203.3	2048.9	2.19103	0.00522791	0.0441252	23.5264	4.55621
27704	NA	NA	11-Eicosenoic acid;5,7-Icosanedione;Ethyl oleate;6,8-Icosanedione;4,6-Icosanedione;Eicosenoic acid;Paullinic acid;Oleyl acetate;Prostanoic acid;Icosenoic acid;Eicosenoic acid;11-Icosenoic acid;11-Eicosenoic acid;(11Z)-Icosenoic acid;(11Z)-Eicosenoic acid;(Z)-Icosa-11-enoic acid	-19.9186443668459;-19.9186443668459;-19.9186443668459;-19.9186443668459;-19.9186443668459;-19.9186443668459;-19.9186443668459;-19.9186443668459;-19.9814881180353;-19.9814881180353	MS1 mz matched	309.278	151.788	70106.4	2974.3	2.07298	0.0121884	0.0645944	23.5707	4.55892
47085	NA	NA	Mometasone;Mometasone	16.3795947688371;15.6776011303939	MS1 mz matched	426.357	153.804	6247.44	242.668	2.19868	0.00470747	0.0424168	25.7448	4.68621
63425	NA	NA	Dutasteride;Karwinskione	3.08147450759465;15.0982138328327	MS1 mz matched	527.223	34.989	65772.4	2524.7	2.1076	0.0194075	0.0836266	26.0515	4.7033
63760	NA	NA	Kukoamine B;Kukoamine A;Kukoamine D;Kukoamine C;Kukoamine A;Kukoamine B;Kukoamine C;Kukoamine D	2.44753525016529;2.44753525016529;2.44753525016529;2.44753525016529;2.44753525016529;2.44753525016529;2.44753525016529;2.44753525016529	MS1 mz matched	529.658	73.283	65508.3	2315.92	2.25415	0.00403944	0.0398611	28.286	4.82202
53725	NA	NA	16beta-16-Hydroxy-3-oxo-1,12-oleanadien-28-oic acid;Ganoderic acid DM;Isomasticadienonalic acid;Uralenolide;Isoglabrolide;Colupone;Glabrolide;3-Oxoglycyrrhetite	-24.2863935520094;-24.2863935520094;-24.2863935520094;-24.2863935520094;-24.2863935520094;-24.2863935520094;-24.2863935520094;-24.3720159547707	MS1 mz matched	467.313	24.542	892847	28536.5	2.35903	0.00306901	0.0341047	31.2879	4.96753
81410	NA	NA	Argenteane;	-14.1649504266837;	MS1 mz matched	653.302	309.827	30682.3	935.228	2.29539	0.00603795	0.0475617	32.8073	5.03594
23969	NA	NA	Dianthramine;2,2-Iminobis(4-hydroxybenzoic acid)	16.9938	MS1 mz matched	288.064	29.8175	408975	11723.8	1.92285	0.0481093	0.146624	34.8841	5.1245
76304	NA	NA	Lansimide 2;Tiliacorine	1.00249465808003;1.04119234584238	MS1 mz matched	616.276	69.369	146065	3089.07	2.54353	0.00106459	0.0223519	47.2845	5.5633
53394	NA	NA	Cholesterol sulfate;Cholesterol sulfate;Cholest-5-en-3beta-ol sulfate	-2.14491731907698;-2.18630585504066	MS1 mz matched	465.311	24.311	1.02864e+07	192497	2.6398	0.000691152	0.0184332	53.4365	5.73975
115445	NA	NA	Helianthoside A;Matesaponin 2;Helianthoside A	-5.81919225543378;-5.81919225543378;-5.85697899671772	MS1 mz matched	1057.55	106.431	122911	1509.28	2.5918	0.00310599	0.034284	81.4369	6.34761
63557	NA	NA	Lewis a trisaccharide;Lewis X trisaccharide;O-6-deoxy-a-L-galactopyranosyl-(1-&gt;2)-O-b-D-galactopyranosyl-(1-&gt;3)-2-(acetylamino)-2-deoxy-D-Galactose;13-Dihydrodaunorubicin;(13S)-13-Dihydrodaunorubicin;Daunorubicinol;13-Dihydrodaunorubicin	5.84409691496943;5.84409691496943;5.84409691496943;16.9355405609461;16.9355405609461	MS1 mz matched	528.204	31.56	421390	4087.81	2.54118	0.013001	0.0665709	103.084	6.68768
63544	NA	NA	Gluten exorphin B4;	-11.8832714243403;	MS1 mz matched	528.175	37.191	418409	3438.38	2.58281	0.0134038	0.0678509	121.688	6.92704
